# Supplementary material for: 4-[(4-Amino-3-pyrid­yl)imino­meth­yl]benzonitrile
Source: Acta Crystallogr Sect E Struct Rep Online. 2008 Nov 13;64(Pt 12):o2342. doi: 10.1107/S1600536808037070 (PMC2959807; doi:10.1107/S1600536808037070)
Supplement: Supplementary file 1 [file e-64-o2342-sup1.cif]

##############################################################################
###                                                                        ###
###        Electronic paper (Acta Crystallographica Section E)             ###
###                                                                        ###
##############################################################################
#                                                                            #
# This CIF contains the data in a paper accepted for publication in Acta     #
# Crystallographica Section E. It conforms to the requirements of Notes      #
# for Authors for Section E, and has been peer reviewed under the auspices   #
# of the IUCr Commission on Journals.                                        #
#                                                                            #
# Full details of the Crystallographic Information File format               #
# are given in the paper "The Crystallographic Information File (CIF):       #
# a New Standard Archive File for Crystallography" by S. R. Hall, F. H.      #
# Allen and I. D. Brown [Acta Cryst. (1991), A47, 655-685].                  #
#                                                                            #
# The current version of the core CIF dictionary is obtainable from          #
# ftp://ftp.iucr.org/pub/cif_core.dic. The current version number is 2.4.    #
#                                                                            #
# Software is freely available for graphical display of the structure(s) in  #
# this CIF.  For information consult the CIF home page http://www.iucr.org/  #
# cif/home.html                                                              #
#                                                                            #
# This file may be used for bona fide research purposes within the           #
# scientific community so long as proper attribution is given to the journal # 
# article from which it was obtained.                                        #
#                                                                            #
##############################################################################
                                             
data_global
_audit_creation_method     'form.cif (version 2.0)'
_journal_data_validation_number     ?
_journal_date_recd_electronic     2008-11-07
_journal_date_accepted     2008-11-10
_journal_name_full     'Acta Crystallographica, Section E'
_journal_year     2008
_journal_volume     64
_journal_issue     12
_journal_page_first     o2342
_journal_page_last     o2342
_journal_paper_category     QO
_journal_coeditor_code     TK2327
_publ_contact_author_name     'Prof. Fun Hoong Kun'
_publ_contact_author_address
;
      X-ray Crystallography Unit
      School of Physics
      Universiti Sains Malaysia
      11800 USM, Penang
      MALAYSIA
;
_publ_contact_author_email     'hkfun@usm.my'
_publ_contact_author_fax     '6 04 6579150'
_publ_contact_author_phone     '6 04 6533652'
_publ_section_title
;
4-[(4-Amino-3-pyridyl)iminomethyl]benzonitrile
;
loop_
    _publ_author_name
    _publ_author_footnote
    _publ_author_address
    'Hoong-Kun Fun' ?
;     X-ray Crystallography Unit
      School of Physics
      Universiti Sains Malaysia
      11800 USM, Penang
      Malaysia
;
    'Hadi Kargar'
;
      Additional correspondence author, e-mail: hkargar@pnu.ac.ir.
;
;     Department of Chemistry,
      School of Science,
      Payame Noor University (PNU),
      Ardakan, Yazd,
      Iran
;
    'Reza Kia' ?
;     X-ray Crystallography Unit
      School of Physics
      Universiti Sains Malaysia
      11800 USM, Penang
      Malaysia
;
data_I
_audit_creation_method     SHELXL-97
_chemical_name_systematic
;
4-[(4-Amino-3-pyridyl)iminomethyl]benzonitrile
;
_chemical_name_common
;
;
_chemical_formula_moiety     'C13 H10 N4'
_chemical_formula_sum     'C13 H10 N4'
_chemical_formula_iupac     'C13 H10 N4'
_chemical_formula_weight     222.25
_chemical_melting_point     ?
_symmetry_cell_setting     'Monoclinic'
_symmetry_space_group_name_H-M     'P 21/c'
_symmetry_space_group_name_Hall     '-P 2ybc'
loop_
    _symmetry_equiv_pos_as_xyz
    'x, y, z'
    '-x, y+1/2, -z+1/2'
    '-x, -y, -z'
    'x, -y-1/2, z-1/2'
_cell_length_a     13.5560(8)
_cell_length_b     12.3000(7)
_cell_length_c     15.7514(8)
_cell_angle_alpha     90
_cell_angle_beta     124.651(2)
_cell_angle_gamma     90
_cell_volume     2160.5(2)
_cell_formula_units_Z     8
_cell_measurement_reflns_used     1699
_cell_measurement_theta_min     2.3
_cell_measurement_theta_max     30.1
_cell_measurement_temperature     100.0(10)
_exptl_crystal_description     'needle'
_exptl_crystal_colour     'yellow'
_exptl_crystal_size_max     0.45
_exptl_crystal_size_mid     0.086
_exptl_crystal_size_min     0.065
_exptl_crystal_density_diffrn     1.367
_exptl_crystal_density_meas     ?
_exptl_crystal_density_method     'not measured'
_exptl_crystal_F_000     928
_exptl_absorpt_coefficient_mu     0.087
_exptl_absorpt_correction_type     'multi-scan'
_exptl_absorpt_process_details     '(<i>SADABS</i>; Bruker, 2005)'
_exptl_absorpt_correction_T_min     0.962
_exptl_absorpt_correction_T_max     0.994
_exptl_special_details
;
The low-temperature data was collected with the Oxford Cyrosystem Cobra
low-temperature attachment.
;
_diffrn_ambient_temperature     100.0(10)
_diffrn_radiation_type     MoK\a
_diffrn_radiation_wavelength     0.71073
_diffrn_radiation_source     'fine-focus sealed tube'
_diffrn_radiation_monochromator     graphite
_diffrn_measurement_device_type
;
Bruker SMART APEXII CCD area-detector
;
_diffrn_measurement_method     '\f and \w'
_diffrn_detector_area_resol_mean     ?
_diffrn_reflns_number     18251
_diffrn_reflns_av_R_equivalents     0.060
_diffrn_reflns_av_sigmaI/netI     0.053
_diffrn_reflns_theta_min     1.8
_diffrn_reflns_theta_max     25.0
_diffrn_reflns_theta_full     25.0
_diffrn_measured_fraction_theta_max     1.000
_diffrn_measured_fraction_theta_full     1.000
_diffrn_reflns_limit_h_min     -16
_diffrn_reflns_limit_h_max     16
_diffrn_reflns_limit_k_min     -14
_diffrn_reflns_limit_k_max     13
_diffrn_reflns_limit_l_min     -18
_diffrn_reflns_limit_l_max     18
_diffrn_standards_number     0
_diffrn_standards_interval_count     ?
_diffrn_standards_interval_time     ?
_diffrn_standards_decay_%     ?
_refine_special_details
;
Refinement of <i>F</i>^2^ against ALL reflections. The weighted <i>R</i>-factor
<i>wR</i> and goodness of fit <i>S</i> are based on <i>F</i>^2^, conventional
<i>R</i>-factors <i>R</i> are based on <i>F</i>, with <i>F</i> set to zero for
negative <i>F</i>^2^. The threshold expression of <i>F</i>^2^ >
\s(<i>F</i>^2^) is used only for calculating <i>R</i>-factors(gt) <i>etc</i>.
and is not relevant to the choice of reflections for refinement.
<i>R</i>-factors based on <i>F</i>^2^ are statistically about twice as large
as those based on <i>F</i>, and <i>R</i>- factors based on ALL data will be
even larger.
;
_reflns_number_total     3810
_reflns_number_gt     2372
_reflns_threshold_expression     I>2\s(I)
_refine_ls_structure_factor_coef     Fsqd
_refine_ls_matrix_type     full
_refine_ls_R_factor_all     0.115
_refine_ls_R_factor_gt     0.074
_refine_ls_wR_factor_gt     0.183
_refine_ls_wR_factor_ref     0.219
_refine_ls_goodness_of_fit_ref     1.03
_refine_ls_restrained_S_all     1.03
_refine_ls_number_reflns     3810
_refine_ls_number_parameters     323
_refine_ls_number_restraints     0
_refine_ls_hydrogen_treatment     mixed
_refine_ls_weighting_scheme     calc
_refine_ls_weighting_details
         'calc w=1/[\s^2^(Fo^2^)+(0.1298P)^2^+0.1507P] where P=(Fo^2^+2Fc^2^)/3'
_atom_sites_solution_hydrogens     geom
_atom_sites_solution_primary     direct
_atom_sites_solution_secondary     difmap
_refine_ls_shift/su_max     ?
_refine_ls_shift/su_max_lt     0.001
_refine_ls_shift/su_mean     0.000
_refine_diff_density_max     0.63
_refine_diff_density_min     -0.29
_refine_ls_extinction_method     none
_refine_ls_extinction_coef     ?
loop_
    _atom_type_symbol
    _atom_type_description
    _atom_type_scat_dispersion_real
    _atom_type_scat_dispersion_imag
    _atom_type_scat_source
    'C' 'C' 0.0033 0.0016
                         'International Tables Vol C Tables 4.2.6.8 and 6.1.1.4'
    'H' 'H' 0.0000 0.0000
                         'International Tables Vol C Tables 4.2.6.8 and 6.1.1.4'
    'N' 'N' 0.0061 0.0033
                         'International Tables Vol C Tables 4.2.6.8 and 6.1.1.4'
_computing_data_collection     'APEX2 (Bruker, 2005)'
_computing_cell_refinement     'APEX2 (Bruker, 2005)'
_computing_data_reduction     'SAINT (Bruker, 2005)'
_computing_structure_solution     'SIR2004 (Burla <i>et al.</i>, 2003)'
_computing_structure_refinement     'SHELXTL (Sheldrick, 2008)'
_computing_molecular_graphics     'SHELXTL (Sheldrick, 2008)'
_computing_publication_material
                             'SHELXTL (Sheldrick, 2008) and PLATON (Spek, 2003)'
loop_
    _atom_site_type_symbol
    _atom_site_label
    _atom_site_fract_x
    _atom_site_fract_y
    _atom_site_fract_z
    _atom_site_U_iso_or_equiv
    _atom_site_adp_type
    _atom_site_calc_flag
    _atom_site_refinement_flags
    _atom_site_occupancy
    _atom_site_disorder_assembly
    _atom_site_disorder_group
    N N1A 0.6639(2) 0.12555(19) 0.38263(17) 0.0217(6) Uani d . 1 . .
    N N2A 0.85668(19) 0.33048(19) 0.36498(16) 0.0148(6) Uani d . 1 . .
    N N3A 0.9556(2) 0.1387(2) 0.3572(2) 0.0277(7) Uani d . 1 . .
    N N4A 1.0578(2) 0.9061(2) 0.36363(17) 0.0227(6) Uani d . 1 . .
    C C1A 0.8618(2) 0.1349(2) 0.36579(19) 0.0185(7) Uani d . 1 . .
    C C2A 0.8126(2) 0.0361(2) 0.36880(19) 0.0200(7) Uani d . 1 . .
    H H2AA 0.8447 -0.0292 0.3654 0.024 Uiso calc R 1 . .
    C C3A 0.7163(2) 0.0359(2) 0.3769(2) 0.0210(7) Uani d . 1 . .
    H H3AA 0.6856 -0.0312 0.3784 0.025 Uiso calc R 1 . .
    C C4A 0.7119(2) 0.2198(2) 0.37969(19) 0.0184(7) Uani d . 1 . .
    H H4AA 0.6773 0.2833 0.3834 0.022 Uiso calc R 1 . .
    C C5A 0.8084(2) 0.2316(2) 0.37159(19) 0.0156(6) Uani d . 1 . .
    C C6A 0.8305(2) 0.4207(2) 0.38827(19) 0.0173(7) Uani d . 1 . .
    H H6AA 0.7799 0.4207 0.4104 0.021 Uiso calc R 1 . .
    C C7A 0.8790(2) 0.5238(2) 0.38050(18) 0.0140(6) Uani d . 1 . .
    C C8A 0.9575(2) 0.5272(2) 0.34913(18) 0.0189(7) Uani d . 1 . .
    H H8AA 0.9781 0.4632 0.3313 0.023 Uiso calc R 1 . .
    C C9A 1.0037(2) 0.6245(2) 0.34472(19) 0.0203(7) Uani d . 1 . .
    H H9AA 1.0551 0.6263 0.3234 0.024 Uiso calc R 1 . .
    C C10A 0.9739(2) 0.7212(2) 0.37224(19) 0.0156(6) Uani d . 1 . .
    C C11A 0.8961(2) 0.7180(2) 0.40366(19) 0.0185(7) Uani d . 1 . .
    H H11A 0.8755 0.7819 0.4217 0.022 Uiso calc R 1 . .
    C C12A 0.8499(2) 0.6198(2) 0.40791(19) 0.0168(7) Uani d . 1 . .
    H H12A 0.7987 0.6179 0.4294 0.020 Uiso calc R 1 . .
    C C13A 1.0218(2) 0.8236(2) 0.36773(19) 0.0173(6) Uani d . 1 . .
    C C3B 0.7831(2) -0.3515(2) 0.62159(19) 0.0202(7) Uani d . 1 . .
    H H3BA 0.8150 -0.4183 0.6211 0.024 Uiso calc R 1 . .
    N N2B 0.63747(19) -0.05867(19) 0.62738(16) 0.0183(6) Uani d . 1 . .
    N N3B 0.5661(2) -0.2465(2) 0.66987(19) 0.0236(6) Uani d . 1 . .
    N N4B 0.4350(2) 0.5212(2) 0.62229(18) 0.0269(6) Uani d . 1 . .
    C C1B 0.6482(2) -0.2527(2) 0.64597(19) 0.0160(7) Uani d . 1 . .
    C C2B 0.6988(2) -0.3504(2) 0.6444(2) 0.0191(7) Uani d . 1 . .
    H H2BA 0.6757 -0.4152 0.6588 0.023 Uiso calc R 1 . .
    N N1B 0.8223(2) -0.26157(19) 0.59977(17) 0.0225(6) Uani d . 1 . .
    C C4B 0.7739(3) -0.1680(2) 0.6022(2) 0.0232(7) Uani d . 1 . .
    H H4BA 0.7994 -0.1047 0.5878 0.028 Uiso calc R 1 . .
    C C5B 0.6885(2) -0.1573(2) 0.62439(19) 0.0153(6) Uani d . 1 . .
    C C6B 0.6661(2) 0.0318(2) 0.6087(2) 0.0207(7) Uani d . 1 . .
    H H6BA 0.7215 0.0325 0.5916 0.025 Uiso calc R 1 . .
    C C7B 0.6158(2) 0.1352(2) 0.61273(19) 0.0156(6) Uani d . 1 . .
    C C8B 0.5309(2) 0.1391(2) 0.63648(19) 0.0177(7) Uani d . 1 . .
    H H8BA 0.5058 0.0751 0.6501 0.021 Uiso calc R 1 . .
    C C9B 0.4837(3) 0.2381(2) 0.6398(2) 0.0197(7) Uani d . 1 . .
    H H9BA 0.4278 0.2407 0.6562 0.024 Uiso calc R 1 . .
    C C10B 0.5212(2) 0.3334(2) 0.6183(2) 0.0183(7) Uani d . 1 . .
    C C11B 0.6066(3) 0.3310(2) 0.5956(2) 0.0219(7) Uani d . 1 . .
    H H11B 0.6321 0.3950 0.5823 0.026 Uiso calc R 1 . .
    C C12B 0.6525(3) 0.2323(2) 0.5929(2) 0.0242(7) Uani d . 1 . .
    H H12B 0.7094 0.2303 0.5776 0.029 Uiso calc R 1 . .
    C C13B 0.4722(3) 0.4381(3) 0.6207(2) 0.0222(7) Uani d . 1 . .
    H H2NA 0.999(3) 0.077(3) 0.366(2) 0.028(9) Uiso d . 1 . .
    H H1NA 0.996(3) 0.199(3) 0.365(3) 0.048(12) Uiso d . 1 . .
    H H2NB 0.527(3) -0.184(3) 0.654(2) 0.044(11) Uiso d . 1 . .
    H H1NB 0.538(3) -0.311(3) 0.675(2) 0.039(10) Uiso d . 1 . .
loop_
    _atom_site_aniso_label
    _atom_site_aniso_U_11
    _atom_site_aniso_U_22
    _atom_site_aniso_U_33
    _atom_site_aniso_U_12
    _atom_site_aniso_U_13
    _atom_site_aniso_U_23
    N1A 0.0241(14) 0.0159(14) 0.0297(13) -0.0010(11) 0.0180(12) 0.0011(11)
    N2A 0.0128(12) 0.0135(14) 0.0182(11) 0.0012(10) 0.0089(10) 0.0005(9)
    N3A 0.0293(16) 0.0154(17) 0.0494(17) 0.0009(13) 0.0290(14) -0.0006(13)
    N4A 0.0240(14) 0.0166(15) 0.0305(13) 0.0020(11) 0.0173(12) 0.0021(11)
    C1A 0.0197(15) 0.0196(18) 0.0157(13) -0.0026(12) 0.0097(12) -0.0022(12)
    C2A 0.0239(16) 0.0113(17) 0.0263(15) -0.0020(13) 0.0152(13) 0.0005(12)
    C3A 0.0225(16) 0.0148(17) 0.0260(15) -0.0034(13) 0.0140(13) 0.0002(12)
    C4A 0.0154(15) 0.0197(18) 0.0203(14) 0.0019(12) 0.0103(13) -0.0010(12)
    C5A 0.0153(14) 0.0134(16) 0.0165(13) 0.0020(12) 0.0082(12) -0.0009(11)
    C6A 0.0141(14) 0.0202(18) 0.0179(13) 0.0025(12) 0.0094(12) -0.0004(12)
    C7A 0.0119(13) 0.0140(16) 0.0130(12) -0.0016(11) 0.0053(11) 0.0002(11)
    C8A 0.0216(15) 0.0155(17) 0.0191(14) 0.0006(12) 0.0113(13) -0.0034(12)
    C9A 0.0213(16) 0.0210(18) 0.0226(14) -0.0014(13) 0.0149(13) -0.0006(12)
    C10A 0.0147(14) 0.0136(16) 0.0161(13) 0.0008(12) 0.0073(12) 0.0008(11)
    C11A 0.0171(15) 0.0163(17) 0.0209(14) 0.0033(12) 0.0101(13) -0.0015(12)
    C12A 0.0151(14) 0.0175(17) 0.0209(14) 0.0008(12) 0.0121(12) -0.0004(12)
    C13A 0.0169(15) 0.0178(17) 0.0178(14) 0.0000(13) 0.0102(12) 0.0006(12)
    C3B 0.0184(15) 0.0199(18) 0.0216(15) -0.0007(12) 0.0109(13) -0.0029(12)
    N2B 0.0195(13) 0.0145(15) 0.0220(12) 0.0044(10) 0.0124(11) 0.0027(10)
    N3B 0.0266(15) 0.0137(17) 0.0392(15) 0.0009(13) 0.0239(13) 0.0023(12)
    N4B 0.0262(14) 0.0168(16) 0.0405(15) 0.0033(12) 0.0206(13) 0.0012(12)
    C1B 0.0094(13) 0.0216(18) 0.0130(13) -0.0003(12) 0.0040(11) 0.0003(11)
    C2B 0.0182(15) 0.0154(17) 0.0218(14) 0.0008(12) 0.0103(13) 0.0033(12)
    N1B 0.0213(14) 0.0181(15) 0.0310(13) 0.0015(11) 0.0166(12) -0.0030(11)
    C4B 0.0260(16) 0.0171(18) 0.0287(15) -0.0014(13) 0.0169(14) 0.0023(13)
    C5B 0.0126(14) 0.0164(17) 0.0142(13) 0.0026(11) 0.0060(11) -0.0008(11)
    C6B 0.0220(15) 0.0198(18) 0.0285(15) 0.0034(13) 0.0193(13) 0.0038(13)
    C7B 0.0137(14) 0.0169(17) 0.0163(13) -0.0002(12) 0.0087(12) -0.0007(11)
    C8B 0.0206(16) 0.0141(17) 0.0195(14) -0.0015(12) 0.0120(13) 0.0015(11)
    C9B 0.0192(15) 0.0211(18) 0.0238(14) -0.0015(13) 0.0152(13) 0.0001(12)
    C10B 0.0188(15) 0.0151(17) 0.0168(13) 0.0004(12) 0.0077(12) -0.0021(11)
    C11B 0.0264(16) 0.0172(18) 0.0264(15) -0.0005(13) 0.0175(14) -0.0001(12)
    C12B 0.0269(17) 0.0200(18) 0.0345(17) 0.0018(13) 0.0227(15) 0.0034(13)
    C13B 0.0192(15) 0.0229(19) 0.0246(15) -0.0025(14) 0.0124(13) 0.0000(13)
_geom_special_details
;
All e.s.d.'s (except the e.s.d. in the dihedral angle between two l.s. planes)
are estimated using the full covariance matrix. The cell e.s.d.'s are taken
into account individually in the estimation of e.s.d.'s in distances, angles
and torsion angles; correlations between e.s.d.'s in cell parameters are only
used when they are defined by crystal symmetry. An approximate (isotropic)
treatment of cell e.s.d.'s is used for estimating e.s.d.'s involving l.s.
planes.
;
loop_
    _geom_bond_atom_site_label_1
    _geom_bond_atom_site_label_2
    _geom_bond_site_symmetry_2
    _geom_bond_distance
    _geom_bond_publ_flag
    N1A C3A . 1.343(3) ?
    N1A C4A . 1.343(3) ?
    N2A C6A . 1.281(3) ?
    N2A C5A . 1.413(3) ?
    N3A C1A . 1.354(4) ?
    N3A H2NA . 0.93(3) ?
    N3A H1NA . 0.88(4) ?
    N4A C13A . 1.143(3) ?
    C1A C2A . 1.399(4) ?
    C1A C5A . 1.422(4) ?
    C2A C3A . 1.381(4) ?
    C2A H2AA . 0.9300 ?
    C3A H3AA . 0.9300 ?
    C4A C5A . 1.392(4) ?
    C4A H4AA . 0.9300 ?
    C6A C7A . 1.466(4) ?
    C6A H6AA . 0.9300 ?
    C7A C12A . 1.389(4) ?
    C7A C8A . 1.406(4) ?
    C8A C9A . 1.370(4) ?
    C8A H8AA . 0.9300 ?
    C9A C10A . 1.402(4) ?
    C9A H9AA . 0.9300 ?
    C10A C11A . 1.398(4) ?
    C10A C13A . 1.437(4) ?
    C11A C12A . 1.379(4) ?
    C11A H11A . 0.9300 ?
    C12A H12A . 0.9300 ?
    C3B N1B . 1.354(3) ?
    C3B C2B . 1.379(4) ?
    C3B H3BA . 0.9300 ?
    N2B C6B . 1.267(3) ?
    N2B C5B . 1.411(3) ?
    N3B C1B . 1.366(4) ?
    N3B H2NB . 0.88(4) ?
    N3B H1NB . 0.90(4) ?
    N4B C13B . 1.147(4) ?
    C1B C2B . 1.391(4) ?
    C1B C5B . 1.415(4) ?
    C2B H2BA . 0.9300 ?
    N1B C4B . 1.336(4) ?
    C4B C5B . 1.393(4) ?
    C4B H4BA . 0.9300 ?
    C6B C7B . 1.461(4) ?
    C6B H6BA . 0.9300 ?
    C7B C12B . 1.396(4) ?
    C7B C8B . 1.399(4) ?
    C8B C9B . 1.390(4) ?
    C8B H8BA . 0.9300 ?
    C9B C10B . 1.394(4) ?
    C9B H9BA . 0.9300 ?
    C10B C11B . 1.393(4) ?
    C10B C13B . 1.458(4) ?
    C11B C12B . 1.375(4) ?
    C11B H11B . 0.9300 ?
    C12B H12B . 0.9300 ?
loop_
    _geom_angle_atom_site_label_1
    _geom_angle_atom_site_label_2
    _geom_angle_atom_site_label_3
    _geom_angle_site_symmetry_1
    _geom_angle_site_symmetry_3
    _geom_angle
    _geom_angle_publ_flag
    C3A N1A C4A . . 114.9(2) ?
    C6A N2A C5A . . 120.6(2) ?
    C1A N3A H2NA . . 121.2(19) ?
    C1A N3A H1NA . . 123(2) ?
    H2NA N3A H1NA . . 112(3) ?
    N3A C1A C2A . . 121.7(3) ?
    N3A C1A C5A . . 121.2(3) ?
    C2A C1A C5A . . 117.0(3) ?
    C3A C2A C1A . . 119.9(3) ?
    C3A C2A H2AA . . 120.0 ?
    C1A C2A H2AA . . 120.0 ?
    N1A C3A C2A . . 124.6(3) ?
    N1A C3A H3AA . . 117.7 ?
    C2A C3A H3AA . . 117.7 ?
    N1A C4A C5A . . 126.3(3) ?
    N1A C4A H4AA . . 116.9 ?
    C5A C4A H4AA . . 116.9 ?
    C4A C5A N2A . . 126.5(3) ?
    C4A C5A C1A . . 117.2(3) ?
    N2A C5A C1A . . 116.2(2) ?
    N2A C6A C7A . . 121.0(2) ?
    N2A C6A H6AA . . 119.5 ?
    C7A C6A H6AA . . 119.5 ?
    C12A C7A C8A . . 119.3(3) ?
    C12A C7A C6A . . 119.3(2) ?
    C8A C7A C6A . . 121.3(3) ?
    C9A C8A C7A . . 120.2(3) ?
    C9A C8A H8AA . . 119.9 ?
    C7A C8A H8AA . . 119.9 ?
    C8A C9A C10A . . 120.3(3) ?
    C8A C9A H9AA . . 119.8 ?
    C10A C9A H9AA . . 119.8 ?
    C11A C10A C9A . . 119.6(3) ?
    C11A C10A C13A . . 119.7(3) ?
    C9A C10A C13A . . 120.7(3) ?
    C12A C11A C10A . . 119.8(3) ?
    C12A C11A H11A . . 120.1 ?
    C10A C11A H11A . . 120.1 ?
    C11A C12A C7A . . 120.8(3) ?
    C11A C12A H12A . . 119.6 ?
    C7A C12A H12A . . 119.6 ?
    N4A C13A C10A . . 178.6(3) ?
    N1B C3B C2B . . 124.1(3) ?
    N1B C3B H3BA . . 117.9 ?
    C2B C3B H3BA . . 117.9 ?
    C6B N2B C5B . . 121.8(2) ?
    C1B N3B H2NB . . 115(2) ?
    C1B N3B H1NB . . 115(2) ?
    H2NB N3B H1NB . . 125(3) ?
    N3B C1B C2B . . 122.7(3) ?
    N3B C1B C5B . . 120.4(3) ?
    C2B C1B C5B . . 116.8(3) ?
    C3B C2B C1B . . 120.2(3) ?
    C3B C2B H2BA . . 119.9 ?
    C1B C2B H2BA . . 119.9 ?
    C4B N1B C3B . . 115.3(3) ?
    N1B C4B C5B . . 125.4(3) ?
    N1B C4B H4BA . . 117.3 ?
    C5B C4B H4BA . . 117.3 ?
    C4B C5B N2B . . 125.6(3) ?
    C4B C5B C1B . . 118.2(3) ?
    N2B C5B C1B . . 116.2(2) ?
    N2B C6B C7B . . 122.8(3) ?
    N2B C6B H6BA . . 118.6 ?
    C7B C6B H6BA . . 118.6 ?
    C12B C7B C8B . . 118.8(3) ?
    C12B C7B C6B . . 120.0(2) ?
    C8B C7B C6B . . 121.2(3) ?
    C9B C8B C7B . . 120.4(3) ?
    C9B C8B H8BA . . 119.8 ?
    C7B C8B H8BA . . 119.8 ?
    C8B C9B C10B . . 119.2(3) ?
    C8B C9B H9BA . . 120.4 ?
    C10B C9B H9BA . . 120.4 ?
    C11B C10B C9B . . 121.0(3) ?
    C11B C10B C13B . . 118.9(3) ?
    C9B C10B C13B . . 120.1(3) ?
    C12B C11B C10B . . 118.9(3) ?
    C12B C11B H11B . . 120.5 ?
    C10B C11B H11B . . 120.5 ?
    C11B C12B C7B . . 121.6(3) ?
    C11B C12B H12B . . 119.2 ?
    C7B C12B H12B . . 119.2 ?
    N4B C13B C10B . . 178.8(3) ?
loop_
    _geom_torsion_atom_site_label_1
    _geom_torsion_atom_site_label_2
    _geom_torsion_atom_site_label_3
    _geom_torsion_atom_site_label_4
    _geom_torsion_site_symmetry_1
    _geom_torsion_site_symmetry_2
    _geom_torsion_site_symmetry_3
    _geom_torsion_site_symmetry_4
    _geom_torsion
    _geom_torsion_publ_flag
    N3A C1A C2A C3A . . . . -179.5(3) ?
    C5A C1A C2A C3A . . . . 0.1(4) ?
    C4A N1A C3A C2A . . . . 0.2(4) ?
    C1A C2A C3A N1A . . . . -0.3(4) ?
    C3A N1A C4A C5A . . . . -0.1(4) ?
    N1A C4A C5A N2A . . . . 177.7(2) ?
    N1A C4A C5A C1A . . . . 0.0(4) ?
    C6A N2A C5A C4A . . . . 15.3(4) ?
    C6A N2A C5A C1A . . . . -167.0(2) ?
    N3A C1A C5A C4A . . . . 179.6(2) ?
    C2A C1A C5A C4A . . . . -0.1(3) ?
    N3A C1A C5A N2A . . . . 1.7(4) ?
    C2A C1A C5A N2A . . . . -178.0(2) ?
    C5A N2A C6A C7A . . . . -179.3(2) ?
    N2A C6A C7A C12A . . . . -179.0(2) ?
    N2A C6A C7A C8A . . . . -1.2(4) ?
    C12A C7A C8A C9A . . . . -0.7(4) ?
    C6A C7A C8A C9A . . . . -178.5(2) ?
    C7A C8A C9A C10A . . . . 0.5(4) ?
    C8A C9A C10A C11A . . . . -0.4(4) ?
    C8A C9A C10A C13A . . . . -179.9(2) ?
    C9A C10A C11A C12A . . . . 0.4(4) ?
    C13A C10A C11A C12A . . . . 179.9(2) ?
    C10A C11A C12A C7A . . . . -0.5(4) ?
    C8A C7A C12A C11A . . . . 0.7(4) ?
    C6A C7A C12A C11A . . . . 178.6(2) ?
    N1B C3B C2B C1B . . . . 0.1(4) ?
    N3B C1B C2B C3B . . . . -178.8(2) ?
    C5B C1B C2B C3B . . . . -0.7(4) ?
    C2B C3B N1B C4B . . . . 0.4(4) ?
    C3B N1B C4B C5B . . . . -0.3(4) ?
    N1B C4B C5B N2B . . . . 179.8(2) ?
    N1B C4B C5B C1B . . . . -0.3(4) ?
    C6B N2B C5B C4B . . . . 0.4(4) ?
    C6B N2B C5B C1B . . . . -179.5(2) ?
    N3B C1B C5B C4B . . . . 178.9(2) ?
    C2B C1B C5B C4B . . . . 0.7(4) ?
    N3B C1B C5B N2B . . . . -1.1(4) ?
    C2B C1B C5B N2B . . . . -179.3(2) ?
    C5B N2B C6B C7B . . . . -179.1(2) ?
    N2B C6B C7B C12B . . . . 178.9(3) ?
    N2B C6B C7B C8B . . . . -0.9(4) ?
    C12B C7B C8B C9B . . . . 0.3(4) ?
    C6B C7B C8B C9B . . . . -179.9(2) ?
    C7B C8B C9B C10B . . . . 0.6(4) ?
    C8B C9B C10B C11B . . . . -1.2(4) ?
    C8B C9B C10B C13B . . . . 179.5(2) ?
    C9B C10B C11B C12B . . . . 1.0(4) ?
    C13B C10B C11B C12B . . . . -179.7(2) ?
    C10B C11B C12B C7B . . . . -0.1(4) ?
    C8B C7B C12B C11B . . . . -0.5(4) ?
    C6B C7B C12B C11B . . . . 179.7(3) ?
loop_
    _geom_hbond_atom_site_label_D
    _geom_hbond_atom_site_label_H
    _geom_hbond_atom_site_label_A
    _geom_hbond_site_symmetry_A
    _geom_hbond_distance_DH
    _geom_hbond_distance_HA
    _geom_hbond_distance_DA
    _geom_hbond_angle_DHA
    _geom_hbond_publ_flag
    N3A H2NA N4A 1_545 0.92(4) 2.26(4) 3.155(4) 165(3) y
    N3A H1NA N1B 3_756 0.89(4) 2.33(5) 3.080(4) 143(4) y
    N3B H2NB N1A 3_656 0.89(4) 2.42(4) 3.112(4) 136(4) y
    N3B H1NB N4B 1_545 0.90(4) 2.36(4) 3.220(4) 159(2) y
