# Supplementary material for: 4-[(4-Amino-3-pyrid­yl)imino­meth­yl]benzonitrile
Source: Acta Crystallogr Sect E Struct Rep Online. 2008 Nov 13;64(Pt 12):o2342. doi: 10.1107/S1600536808037070 (PMC2959807; doi:10.1107/S1600536808037070)
Supplement: Supplementary file 2 [file e-64-o2342-Isup2.hkl]

# 
# h,k,l, Fc-squared, Fo-squared, sigma(Fo-squared) and status flag 
# 
data_I
_shelx_title ' 4cnpy_0m in P2(1)/c   (100K)' 
_shelx_refln_list_code          4 
_shelx_F_calc_maximum      561.19 
_exptl_crystal_F_000       928.00 
_reflns_d_resolution_high  0.8409 
 
loop_ 
 _symmetry_equiv_pos_as_xyz 
 'x, y, z' 
 '-x, y+1/2, -z+1/2' 
 '-x, -y, -z' 
 'x, -y-1/2, z-1/2' 
 
_cell_length_a    13.5560 
_cell_length_b    12.3000 
_cell_length_c    15.7514 
_cell_angle_alpha  90.000 
_cell_angle_beta  124.651 
_cell_angle_gamma  90.000 
 
_shelx_F_squared_multiplier     1.000 
 
loop_ 
 _refln_index_h 
 _refln_index_k 
 _refln_index_l 
 _refln_F_squared_calc 
 _refln_F_squared_meas 
 _refln_F_squared_sigma 
 _refln_observed_status 
   1   0   0        1.02        0.40      1.72 o 
   2   0   0      625.60      696.25     23.83 o 
   3   0   0      189.25      130.83     16.93 o 
   4   0   0      113.68      166.63     10.17 o 
   5   0   0      177.98      144.94     22.19 o 
   6   0   0    11332.46    13302.55    372.79 o 
   7   0   0       37.26       43.25     10.44 o 
   8   0   0      208.55      286.03     38.64 o 
   9   0   0        0.96       17.23     30.43 o 
  10   0   0       92.60       56.05     43.76 o 
  11   0   0       18.35       20.69     22.31 o 
  12   0   0      461.34      465.91     44.11 o 
  13   0   0       32.84       16.02     13.62 o 
   1   1   0       22.79       12.26      3.14 o 
   2   1   0      175.46      197.89      6.65 o 
   3   1   0      965.83      837.13     31.93 o 
   4   1   0     1226.83     1269.32     25.47 o 
   5   1   0      234.31      203.77      9.03 o 
   6   1   0      246.18      314.72     12.06 o 
   7   1   0       61.14       55.96      9.80 o 
   8   1   0      840.97      993.02     29.11 o 
   9   1   0      260.55      250.04     15.93 o 
  10   1   0      330.89      347.66     21.11 o 
  11   1   0        4.71        7.42      8.47 o 
  12   1   0       63.98       73.75     13.72 o 
  13   1   0        4.30        5.66     18.43 o 
   0   2   0    10936.49     9232.91    211.92 o 
   1   2   0      445.96      306.12      8.74 o 
   2   2   0       12.13        9.26      3.66 o 
   3   2   0      114.20       83.16      5.98 o 
   4   2   0      156.26      184.66      7.65 o 
   5   2   0      101.76      103.69      6.53 o 
   6   2   0      447.85      461.39     14.96 o 
   7   2   0        7.34       13.80      6.84 o 
   8   2   0       56.18       61.00     13.12 o 
   9   2   0       27.71       39.86      8.84 o 
  10   2   0      253.61      279.55     18.36 o 
  11   2   0        4.54       16.07      9.52 o 
  12   2   0       11.89       16.65      9.87 o 
  13   2   0        0.18       -0.27     20.73 o 
   1   3   0     1809.60     1886.01     34.99 o 
   2   3   0      305.45      247.54      8.71 o 
   3   3   0     5430.29     6089.77    110.88 o 
   4   3   0      149.05      119.44      9.43 o 
   5   3   0      700.81      768.24     18.74 o 
   6   3   0       61.58       73.64      7.75 o 
   7   3   0      589.67      631.81     19.32 o 
   8   3   0       33.72       15.43     14.14 o 
   9   3   0        0.04       -3.87     11.85 o 
  10   3   0        0.02        1.58      8.77 o 
  11   3   0      203.65      236.85     18.16 o 
  12   3   0      114.32      105.98     15.33 o 
   0   4   0        0.00       -7.81      4.29 o 
   1   4   0     2031.44     2351.55     41.47 o 
   2   4   0       78.13       74.91      9.54 o 
   3   4   0      263.80      355.36     11.60 o 
   4   4   0      110.13       96.19      7.25 o 
   5   4   0       15.53       15.56      4.70 o 
   6   4   0      133.26      129.10     14.44 o 
   7   4   0        6.59       -4.37      5.92 o 
   8   4   0      434.67      380.53     21.52 o 
   9   4   0      151.50      156.46     18.61 o 
  10   4   0        6.73        5.29     13.27 o 
  11   4   0     1039.59     1124.71     40.07 o 
  12   4   0       30.92       44.93     12.41 o 
   1   5   0       94.69       95.94      7.15 o 
   2   5   0        6.66        9.12      4.11 o 
   3   5   0    19711.32    26375.90    433.66 o 
   4   5   0      166.07      156.33      8.95 o 
   5   5   0        2.84        4.88      4.40 o 
   6   5   0       53.93       42.80      6.14 o 
   7   5   0       11.47       15.82      9.16 o 
   8   5   0        1.14        7.83      9.62 o 
   9   5   0     4585.43     5287.28    127.63 o 
  10   5   0       62.57       61.20     19.23 o 
  11   5   0      159.61      215.40     20.48 o 
  12   5   0        0.46       -5.30     10.81 o 
   0   6   0       61.16       87.37     10.87 o 
   1   6   0       81.45      107.04      8.24 o 
   2   6   0        4.82        2.67      5.95 o 
   3   6   0      100.73       95.27     12.13 o 
   4   6   0      245.29      265.20     12.22 o 
   5   6   0      118.99      154.36     12.22 o 
   6   6   0      287.39      274.07     26.84 o 
   7   6   0      632.89      691.36     30.02 o 
   8   6   0      269.32      237.60     21.31 o 
   9   6   0      147.70      124.48     31.88 o 
  10   6   0      147.07      148.85     21.02 o 
  11   6   0     1357.66     1268.39     45.59 o 
  12   6   0      353.88      387.42     33.94 o 
   1   7   0      147.46      136.66     11.55 o 
   2   7   0      106.77       78.17      8.66 o 
   3   7   0      229.87      204.40     12.35 o 
   4   7   0     2368.82     2461.85     50.25 o 
   5   7   0       10.43        1.44      6.64 o 
   6   7   0      495.16      522.55     45.78 o 
   7   7   0      117.96      109.84     14.84 o 
   8   7   0      340.54      332.25     23.22 o 
   9   7   0        7.41       19.29     11.01 o 
  10   7   0       59.25       46.42     17.74 o 
  11   7   0       29.26       22.02     13.86 o 
   0   8   0     3348.45     3324.92    108.30 o 
   1   8   0        1.68      -11.88      6.75 o 
   2   8   0       35.34       42.91      8.91 o 
   3   8   0       25.11       11.73      7.31 o 
   4   8   0      184.42      246.34     17.24 o 
   5   8   0       32.41       19.80      9.00 o 
   6   8   0      140.52      108.29     15.51 o 
   7   8   0       33.09       28.02     11.53 o 
   8   8   0      136.32      157.97     28.24 o 
   9   8   0      105.08      128.92     19.54 o 
  10   8   0       71.70       61.18     17.17 o 
  11   8   0        0.22        1.81     14.21 o 
   1   9   0        0.78       10.73      9.78 o 
   2   9   0      703.10      703.76     28.44 o 
   3   9   0        3.62       -3.69      8.56 o 
   4   9   0        0.08       11.02     17.44 o 
   5   9   0        6.34        4.22      9.45 o 
   6   9   0        0.52       25.27     19.61 o 
   7   9   0        8.05       24.49     13.09 o 
   8   9   0      116.72      140.80     20.65 o 
   9   9   0       25.30       22.79     14.36 o 
  10   9   0       44.43       28.32     17.28 o 
   0  10   0     5852.82     6463.59    243.80 o 
   1  10   0     1386.54     1203.28     58.81 o 
   2  10   0      165.36      223.07     37.14 o 
   3  10   0        6.95      -11.67     13.10 o 
   4  10   0        1.76       23.58     12.54 o 
   5  10   0        1.97        9.67     14.75 o 
   6  10   0      555.80      499.32     38.78 o 
   7  10   0      100.17       79.61     18.57 o 
   8  10   0       18.47       21.58     16.13 o 
   9  10   0        4.74       -4.56     16.17 o 
   1  11   0      752.12      774.95     63.33 o 
   2  11   0     2427.50     2312.61     90.52 o 
   3  11   0      328.15      416.72     36.84 o 
   4  11   0        6.09       19.62     18.13 o 
   5  11   0       65.00       82.49     37.41 o 
   6  11   0        1.50       10.56     24.23 o 
   7  11   0      228.47      212.83     45.39 o 
   8  11   0      434.86      458.24     50.24 o 
   0  12   0        2.36       43.93     37.76 o 
   1  12   0      305.28      397.94     49.60 o 
   2  12   0        9.36       14.34     22.54 o 
   3  12   0      429.08      510.66     42.59 o 
   4  12   0       10.92        4.87     25.47 o 
   5  12   0       77.01       71.53     30.09 o 
   6  12   0       14.26        8.15     39.30 o 
   7  12   0       81.15      122.76     69.95 o 
   1  13   0       14.22       27.92     27.54 o 
   2  13   0        8.77       -3.00     23.66 o 
   3  13   0       43.14       53.25     25.78 o 
   4  13   0        2.67       18.70     27.88 o 
   5  13   0        1.25       -6.25     23.50 o 
   6  13   0        4.38      -22.54     27.26 o 
   0  14   0       79.30       78.60     41.88 o 
   1  14   0        4.22       78.76     31.23 o 
   2  14   0        1.00       74.57     29.34 o 
   3  14   0       12.90       66.17     23.75 o 
 -13   1   1       32.14       13.75     11.28 o 
 -12   1   1        2.89        9.54     11.97 o 
 -11   1   1      120.24      127.73     15.28 o 
 -10   1   1       49.48       22.36     13.08 o 
  -9   1   1      804.69      762.15     43.13 o 
  -8   1   1        6.79       13.40      6.29 o 
  -7   1   1     1480.08     1543.17     38.04 o 
  -6   1   1       69.23       70.97      8.28 o 
  -5   1   1      413.36      431.04     13.37 o 
  -4   1   1       46.96       27.88      4.93 o 
  -3   1   1      130.66      113.90     12.26 o 
  -2   1   1     2714.35     1832.72     63.26 o 
  -1   1   1     2129.42     1986.46    122.19 o 
   0   1   1      254.07      133.68      5.99 o 
   1   1   1        0.76        2.96      1.79 o 
   2   1   1     1922.31     1359.78     27.67 o 
   3   1   1    21040.19    23167.04    411.13 o 
   4   1   1       52.19       42.24      4.90 o 
   5   1   1       27.41       19.71      6.65 o 
   6   1   1       81.42       78.78      7.09 o 
   7   1   1      393.92      437.80     15.88 o 
   8   1   1      122.48      101.55     10.11 o 
   9   1   1      276.40      298.22     29.07 o 
  10   1   1        4.40       -1.42      9.72 o 
  11   1   1        4.57       16.16     12.86 o 
  12   1   1       18.25       -7.01     18.82 o 
 -13   2   1        0.51       -4.58     10.60 o 
 -12   2   1        2.21        4.19     17.72 o 
 -11   2   1      100.75      131.50     20.40 o 
 -10   2   1        5.43       -3.15      8.16 o 
  -9   2   1        0.32        9.26     10.19 o 
  -8   2   1       84.89       70.74     14.56 o 
  -7   2   1      631.29      610.41     20.11 o 
  -6   2   1      159.55      157.40      8.92 o 
  -5   2   1      215.39      219.40     11.50 o 
  -4   2   1     1522.43     1356.38     30.51 o 
  -3   2   1       39.41       35.23      5.64 o 
  -2   2   1      224.63      194.76      7.75 o 
  -1   2   1     1388.96     1287.87     24.09 o 
   0   2   1     3067.87     2352.10     40.76 o 
   1   2   1     5569.55     4891.90     77.30 o 
   2   2   1     1471.50     1297.17     24.51 o 
   3   2   1     2282.49     2234.78     40.02 o 
   4   2   1     1479.90     1324.68     34.01 o 
   5   2   1      102.91      111.24      9.21 o 
   6   2   1      268.73      285.10     12.01 o 
   7   2   1      598.37      696.90     20.77 o 
   8   2   1      208.01      216.19     12.02 o 
   9   2   1      209.56      234.32     18.25 o 
  10   2   1       28.71       27.83     10.08 o 
  11   2   1       43.71       27.99     25.04 o 
  12   2   1        4.98       17.67     13.20 o 
 -13   3   1      130.34       85.33     16.36 o 
 -12   3   1       87.50       68.41     14.53 o 
 -11   3   1       92.22       73.30     13.54 o 
 -10   3   1       46.86       35.54     20.89 o 
  -9   3   1       99.58       74.78     12.07 o 
  -8   3   1      343.83      304.82     18.54 o 
  -7   3   1       36.24       30.40      7.09 o 
  -6   3   1      113.36      122.20     11.36 o 
  -5   3   1      100.59       81.59      7.26 o 
  -4   3   1      940.56      883.67     21.93 o 
  -3   3   1     2461.61     2077.04     41.28 o 
  -2   3   1      227.11      231.89      9.34 o 
  -1   3   1      355.22      245.13     12.19 o 
   0   3   1      225.36      232.48      7.94 o 
   1   3   1      333.64      281.95      8.79 o 
   2   3   1     4185.53     4030.25     69.62 o 
   3   3   1       55.55       37.32      4.37 o 
   4   3   1        7.96        8.39      3.30 o 
   5   3   1      172.60      166.60     10.23 o 
   6   3   1      209.19      236.27     15.42 o 
   7   3   1      104.04      105.66     13.96 o 
   8   3   1        2.21       -2.99      8.12 o 
   9   3   1       98.15       66.53     14.22 o 
  10   3   1      191.27      299.08     21.65 o 
  11   3   1       55.22       36.02     30.75 o 
  12   3   1       71.44       28.17     16.48 o 
 -13   4   1        4.22        6.34     12.61 o 
 -12   4   1      259.91      296.89     24.57 o 
 -11   4   1       49.27       43.54     22.00 o 
 -10   4   1       15.88       24.73      9.85 o 
  -9   4   1        7.61       23.12     18.00 o 
  -8   4   1      640.83      726.82     29.19 o 
  -7   4   1        7.67        3.79      7.19 o 
  -6   4   1     1483.37     1731.36     50.11 o 
  -5   4   1       55.77       48.92      5.92 o 
  -4   4   1       16.28       24.16      4.93 o 
  -3   4   1       28.66       22.49      5.18 o 
  -2   4   1       21.71       33.66      6.46 o 
  -1   4   1       46.10       36.06      4.96 o 
   0   4   1       11.91        7.71      4.09 o 
   1   4   1        0.18       -5.34      2.79 o 
   2   4   1        3.29       -2.31      3.45 o 
   3   4   1       31.60       31.81      4.59 o 
   4   4   1      109.81      112.86      7.26 o 
   5   4   1       93.56       73.94      6.94 o 
   6   4   1       22.79       15.07      9.41 o 
   7   4   1        1.91       -3.15      7.91 o 
   8   4   1       91.05       76.31     13.72 o 
   9   4   1        2.09        8.56      9.13 o 
  10   4   1       29.73       50.28     14.91 o 
  11   4   1       37.78       26.66     15.18 o 
  12   4   1     1178.25     1303.18     62.29 o 
 -12   5   1        1.36       16.63     12.30 o 
 -11   5   1      179.33      118.45     17.44 o 
 -10   5   1     1141.05     1284.85     44.38 o 
  -9   5   1      210.23      174.82     17.79 o 
  -8   5   1        5.13        6.18      8.70 o 
  -7   5   1       73.66       69.32      9.96 o 
  -6   5   1      624.65      732.12     20.33 o 
  -5   5   1       75.07       67.62     11.40 o 
  -4   5   1        0.44        8.50      4.86 o 
  -3   5   1      652.75      582.93     25.44 o 
  -2   5   1     2745.99     3153.42     62.57 o 
  -1   5   1       37.90       48.06      7.16 o 
   0   5   1      188.43      227.98      9.96 o 
   1   5   1       29.79       22.18      4.24 o 
   2   5   1     2071.69     2491.57     47.22 o 
   3   5   1      275.98      289.07     11.49 o 
   4   5   1     2621.98     3223.89     69.93 o 
   5   5   1       37.48       31.89      7.95 o 
   6   5   1      386.36      502.46     17.52 o 
   7   5   1       19.10       14.28     10.90 o 
   8   5   1       45.82       51.69     11.15 o 
   9   5   1       87.36       92.72     13.29 o 
  10   5   1     1871.03     2113.58     60.89 o 
  11   5   1       42.38       57.31     19.13 o 
 -12   6   1     2561.98     2490.31     78.75 o 
 -11   6   1       17.84       22.64     12.97 o 
 -10   6   1      344.61      408.15     25.90 o 
  -9   6   1        2.73        8.50     10.53 o 
  -8   6   1        6.21       19.52     11.96 o 
  -7   6   1      284.75      313.07     27.36 o 
  -6   6   1      352.05      445.39     18.06 o 
  -5   6   1      143.01      149.75      9.92 o 
  -4   6   1       56.17       62.86      7.11 o 
  -3   6   1      181.41      176.73     17.07 o 
  -2   6   1      766.42      915.69     24.66 o 
  -1   6   1      136.67      128.07     10.54 o 
   0   6   1      201.02      203.39     14.43 o 
   1   6   1        5.01        6.95      5.15 o 
   2   6   1       71.51       76.90      7.06 o 
   3   6   1      959.04      886.06     22.25 o 
   4   6   1      880.88      997.48     24.54 o 
   5   6   1       23.39       16.74      7.09 o 
   6   6   1      639.74      810.79     33.95 o 
   7   6   1       16.39       15.87     12.04 o 
   8   6   1        0.16       -4.97      9.42 o 
   9   6   1      623.60      695.86     31.02 o 
  10   6   1      264.60      240.94     20.29 o 
  11   6   1      634.04      642.89     58.41 o 
 -12   7   1       55.09       59.61     17.84 o 
 -11   7   1        9.63        6.05     12.41 o 
 -10   7   1        1.26        5.02     12.34 o 
  -9   7   1      129.73      105.34     15.73 o 
  -8   7   1       22.12       21.42     11.59 o 
  -7   7   1       13.97       12.34     21.03 o 
  -6   7   1      626.04      618.29     46.38 o 
  -5   7   1        1.04       -1.06      7.12 o 
  -4   7   1      428.37      334.37     22.34 o 
  -3   7   1       93.33      113.06     10.82 o 
  -2   7   1      240.17      248.03     15.04 o 
  -1   7   1      413.25      423.60     26.08 o 
   0   7   1        1.77        8.75      5.73 o 
   1   7   1        0.28        3.49      5.57 o 
   2   7   1       11.29       12.73      8.45 o 
   3   7   1      338.27      371.81     14.58 o 
   4   7   1      649.64      677.71     26.32 o 
   5   7   1       19.18       21.77     11.38 o 
   6   7   1       66.24       60.70     14.32 o 
   7   7   1       78.21       67.97     19.67 o 
   8   7   1        5.77       19.52     11.33 o 
   9   7   1       73.14       70.78     14.36 o 
  10   7   1       92.37       91.43     22.40 o 
  11   7   1        5.80       -4.12     22.90 o 
 -11   8   1      107.34      109.88     31.60 o 
 -10   8   1       61.66       38.87     15.78 o 
  -9   8   1      499.58      542.16     39.87 o 
  -8   8   1       27.06       21.39     13.27 o 
  -7   8   1      488.35      499.87     27.79 o 
  -6   8   1       10.05        9.81      9.42 o 
  -5   8   1       17.57       20.17      8.60 o 
  -4   8   1       11.49       12.67      8.42 o 
  -3   8   1       65.40       70.67     13.74 o 
  -2   8   1        0.12        5.63      7.02 o 
  -1   8   1      266.46      263.08     16.55 o 
   0   8   1      129.69       81.72      9.72 o 
   1   8   1        1.41        6.78      6.35 o 
   2   8   1       34.45       28.39     12.21 o 
   3   8   1      206.68      175.89     15.39 o 
   4   8   1        0.01        4.11      7.23 o 
   5   8   1       37.16       29.38     10.49 o 
   6   8   1       14.17       -9.05     16.55 o 
   7   8   1      189.78      205.56     23.83 o 
   8   8   1        0.26        3.86     19.87 o 
   9   8   1      159.90      118.77     25.65 o 
  10   8   1       49.35       69.90     21.79 o 
 -10   9   1        6.44        1.77     13.96 o 
  -9   9   1       46.22       44.69     16.30 o 
  -8   9   1       43.60       84.68     18.11 o 
  -7   9   1       11.50        5.99     14.17 o 
  -6   9   1        0.54        5.48     10.06 o 
  -5   9   1      730.06      669.47     30.77 o 
  -4   9   1        5.03        4.75      9.25 o 
  -3   9   1      588.60      670.58     47.25 o 
  -2   9   1        0.00       11.11     10.62 o 
  -1   9   1      265.32      305.86     23.10 o 
   0   9   1        3.05        4.53      8.97 o 
   1   9   1     1590.37     1724.50     51.21 o 
   2   9   1       14.35       28.93     19.12 o 
   3   9   1        0.07        3.15     13.36 o 
   4   9   1        0.85       -0.59     11.41 o 
   5   9   1        0.73        6.23     15.87 o 
   6   9   1        4.92       27.32     19.22 o 
   7   9   1      288.69      315.48     40.24 o 
   8   9   1        2.55      -20.26     15.03 o 
   9   9   1      339.57      344.91     38.69 o 
 -10  10   1        1.38        8.27     17.14 o 
  -9  10   1      185.06      203.46     31.71 o 
  -8  10   1       52.34       37.51     16.52 o 
  -7  10   1      292.04      266.95     45.08 o 
  -6  10   1       36.44       24.43     15.41 o 
  -5  10   1     1152.00     1180.12     47.65 o 
  -4  10   1       14.72       14.29     11.67 o 
  -3  10   1        1.07       16.07     12.74 o 
  -2  10   1      171.70      176.85     28.00 o 
  -1  10   1        0.29       -9.96     10.74 o 
   0  10   1      743.71      680.70     36.24 o 
   1  10   1    15438.63    16317.53    467.81 o 
   2  10   1       97.93       74.91     19.50 o 
   3  10   1       92.20      113.68     30.08 o 
   4  10   1       11.55      -11.66     16.43 o 
   5  10   1      640.10      606.09     54.82 o 
   6  10   1      206.62      114.28     33.64 o 
   7  10   1     1062.08     1289.37    131.46 o 
   8  10   1        4.67       22.46     21.13 o 
   9  10   1       15.23       44.26     23.08 o 
  -9  11   1      517.97      424.80     56.78 o 
  -8  11   1      198.46      244.87     28.64 o 
  -7  11   1      147.46      138.70     44.84 o 
  -6  11   1      266.29      249.36     52.56 o 
  -5  11   1       13.80       41.95     18.54 o 
  -4  11   1      271.10      321.34     28.18 o 
  -3  11   1      297.10      275.63     27.21 o 
  -2  11   1      214.96      143.64     25.65 o 
  -1  11   1       71.87       74.40     30.57 o 
   0  11   1      610.36      631.54     44.86 o 
   1  11   1     2567.15     2267.18     89.06 o 
   2  11   1     1504.34     1466.20     67.20 o 
   3  11   1      179.19      190.82     33.34 o 
   4  11   1      277.78      278.72     30.95 o 
   5  11   1       48.00       82.73     92.50 o 
   6  11   1       64.75       65.36     28.68 o 
   7  11   1      248.97      199.26     38.73 o 
   8  11   1      175.72      238.65     48.03 o 
  -8  12   1        7.50       44.96     18.49 o 
  -7  12   1        0.16        4.21     16.31 o 
  -6  12   1        7.60       28.92     19.04 o 
  -5  12   1        8.79       14.90     22.85 o 
  -4  12   1      174.08      186.00     49.60 o 
  -3  12   1      123.41       98.89     45.14 o 
  -2  12   1      203.80      267.81     42.71 o 
  -1  12   1       35.22       -0.67     27.29 o 
   0  12   1       40.30      102.81     45.82 o 
   1  12   1      335.56      361.08     67.28 o 
   2  12   1       69.83       77.74     21.23 o 
   3  12   1      122.90      101.66     22.52 o 
   4  12   1      155.45      319.90     77.23 o 
   5  12   1       91.59       58.87     39.64 o 
   6  12   1        3.78        6.69     77.40 o 
   7  12   1       91.57       75.65     44.04 o 
  -6  13   1        2.86        3.00     26.85 o 
  -5  13   1        0.44      -29.18     40.50 o 
  -4  13   1        7.74      124.94     56.63 o 
  -3  13   1        0.24       38.31     39.99 o 
  -2  13   1      183.09      157.23     38.55 o 
  -1  13   1        0.61       39.93     30.05 o 
   0  13   1       39.20       70.72     41.02 o 
   1  13   1        2.02       31.03     23.30 o 
   2  13   1       25.49       80.10     29.14 o 
   3  13   1        8.19       34.01     26.22 o 
   4  13   1       13.27       22.65     29.78 o 
   5  13   1       17.43       38.20     28.53 o 
  -4  14   1       75.73       83.06     56.63 o 
  -3  14   1        6.82       42.67     24.22 o 
  -2  14   1       95.13      205.05     40.44 o 
  -1  14   1        0.00       69.42     56.81 o 
   0  14   1      206.34      265.51     44.72 o 
   1  14   1        6.42       -0.83     30.55 o 
   2  14   1       39.93       25.21     47.71 o 
   3  14   1       50.12       77.23     56.63 o 
 -14   0   2      576.01      680.51     99.71 o 
 -13   0   2        0.29        6.79     22.48 o 
 -12   0   2      305.07      319.68     32.91 o 
 -11   0   2       18.79       38.80     20.25 o 
 -10   0   2      197.93      203.92     84.95 o 
  -9   0   2       74.97       72.05     14.34 o 
  -8   0   2     4625.31     5730.83    169.60 o 
  -7   0   2       25.05       18.84      8.76 o 
  -6   0   2     7240.32     8081.48    230.12 o 
  -5   0   2       35.01       35.43     12.56 o 
  -4   0   2     4215.51     5070.65    144.86 o 
  -3   0   2        2.74      -13.99      7.00 o 
  -2   0   2    31406.09    35000.27   1160.72 o 
  -1   0   2        3.84        1.63      2.64 o 
   0   0   2        2.71       -8.40      4.20 o 
   1   0   2       98.50       85.04      6.25 o 
   2   0   2    57208.00    67061.84   3241.57 o 
   3   0   2     1012.13      985.48     45.26 o 
   4   0   2        8.82       12.98      4.35 o 
   5   0   2       25.63       16.10      5.49 o 
   6   0   2     3882.88     4619.34    120.05 o 
   7   0   2      283.12      282.07     12.25 o 
   8   0   2     1550.35     1961.93     54.32 o 
   9   0   2       71.60       71.48     27.80 o 
  10   0   2        3.97      -42.91     39.82 o 
  11   0   2        0.23      -25.74     39.82 o 
  12   0   2       82.33       93.02     53.89 o 
 -14   1   2      557.47      616.72     50.78 o 
 -13   1   2       22.70        0.38     12.98 o 
 -12   1   2       83.56       69.95     22.20 o 
 -11   1   2        1.07        7.42      9.04 o 
 -10   1   2      129.84      129.50     24.04 o 
  -9   1   2      101.54       88.83     12.88 o 
  -8   1   2     3702.32     4327.74     85.03 o 
  -7   1   2      390.11      324.41     15.95 o 
  -6   1   2      374.90      434.85     17.00 o 
  -5   1   2      310.99      262.89     11.71 o 
  -4   1   2     1226.12     1426.44     32.85 o 
  -3   1   2     1408.28     1010.54     63.22 o 
  -2   1   2    23365.28    24698.22    403.38 o 
  -1   1   2       68.33       53.11      4.55 o 
   0   1   2     3534.04     3727.16     58.94 o 
   1   1   2      198.17      140.80      7.50 o 
   2   1   2    57152.97    65231.42   1359.32 o 
   3   1   2       88.17       80.86      5.82 o 
   4   1   2      506.95      600.15     17.18 o 
   5   1   2      167.82      123.50     11.07 o 
   6   1   2       84.29       72.90     10.15 o 
   7   1   2      199.40      141.97     10.34 o 
   8   1   2     2420.17     2719.94     58.23 o 
   9   1   2       21.10        7.41      6.92 o 
  10   1   2       78.87       65.25     22.09 o 
  11   1   2       22.74        6.14     32.51 o 
  12   1   2        7.76      -23.93     32.26 o 
 -14   2   2       47.37       41.13     14.91 o 
 -13   2   2        7.14       10.39     11.66 o 
 -12   2   2      100.05       97.77     14.86 o 
 -11   2   2       79.57       42.23     12.42 o 
 -10   2   2        1.84        8.89      8.24 o 
  -9   2   2        1.67        2.90      7.54 o 
  -8   2   2        0.05       -4.46      6.37 o 
  -7   2   2     1189.26     1066.93     29.65 o 
  -6   2   2       70.92       90.61     11.05 o 
  -5   2   2      400.59      398.40     14.57 o 
  -4   2   2     4162.20     4047.69     76.24 o 
  -3   2   2      254.00      206.33      8.96 o 
  -2   2   2      553.75      518.26     11.75 o 
  -1   2   2     1953.40     1544.49     28.51 o 
   0   2   2        2.80        0.33      2.81 o 
   1   2   2     8134.97     7280.73    109.71 o 
   2   2   2     1503.04     1462.85     27.94 o 
   3   2   2      443.86      358.14     11.01 o 
   4   2   2     2785.13     2684.78     52.98 o 
   5   2   2      216.69      204.66     11.01 o 
   6   2   2       13.76       13.93      7.32 o 
   7   2   2      116.87       83.21     14.54 o 
   8   2   2       13.17       16.01      6.62 o 
   9   2   2       25.96       26.55     12.34 o 
  10   2   2       26.28       32.06     12.83 o 
  11   2   2       26.60      -12.05     52.34 o 
  12   2   2       13.75      -25.17     31.83 o 
 -13   3   2      171.29      170.10     21.95 o 
 -12   3   2       13.07       -0.25     10.88 o 
 -11   3   2      105.31      110.63     15.21 o 
 -10   3   2       74.63       71.49     13.26 o 
  -9   3   2      290.04      272.11     18.89 o 
  -8   3   2      253.27      216.80     16.03 o 
  -7   3   2        8.97       18.49      7.09 o 
  -6   3   2       49.66       54.43      7.38 o 
  -5   3   2        0.83        3.89      4.48 o 
  -4   3   2      244.11      199.89     13.99 o 
  -3   3   2     2020.99     2144.37     40.40 o 
  -2   3   2     1944.26     1524.21     29.36 o 
  -1   3   2      139.24      109.11      6.02 o 
   0   3   2       68.59       61.57      5.22 o 
   1   3   2        0.67       -1.45      3.58 o 
   2   3   2       53.51       39.08      4.87 o 
   3   3   2       99.87      107.63      6.85 o 
   4   3   2       12.40        6.59      5.15 o 
   5   3   2      219.50      261.73     11.65 o 
   6   3   2       87.62       79.85      7.31 o 
   7   3   2       77.95       85.14     11.06 o 
   8   3   2      162.45      169.83     15.27 o 
   9   3   2        4.40        0.57     10.92 o 
  10   3   2        4.72        5.78     11.25 o 
  11   3   2        0.22        2.10     11.70 o 
 -13   4   2        6.05        1.91     12.60 o 
 -12   4   2       92.94       97.79     17.23 o 
 -11   4   2     5176.77     6044.63    145.30 o 
 -10   4   2       53.86       51.17     26.40 o 
  -9   4   2      398.36      421.37     23.82 o 
  -8   4   2        6.21       -1.00      7.29 o 
  -7   4   2       33.74       47.35      7.49 o 
  -6   4   2        0.20       -1.96      7.59 o 
  -5   4   2     7284.60     9064.45    166.75 o 
  -4   4   2        9.58       14.04      7.02 o 
  -3   4   2      210.79      263.16     12.79 o 
  -2   4   2        5.24        0.46      4.82 o 
  -1   4   2     2699.16     3179.57     61.19 o 
   0   4   2        1.01        0.27      3.60 o 
   1   4   2       24.50       20.46      4.40 o 
   2   4   2        1.62        0.32      3.80 o 
   3   4   2       96.46      111.53      7.07 o 
   4   4   2       12.33        3.57      3.72 o 
   5   4   2     6954.56     8766.24    159.56 o 
   6   4   2      103.71       89.21      8.78 o 
   7   4   2       16.00       11.91      8.91 o 
   8   4   2        0.72        9.35     11.14 o 
   9   4   2      345.73      403.61     31.06 o 
  10   4   2      157.78      175.40     41.71 o 
  11   4   2     2685.45     3099.38     96.19 o 
 -13   5   2        1.80       -7.75     12.28 o 
 -12   5   2       53.81       59.48     14.36 o 
 -11   5   2     5182.55     6301.39    151.95 o 
 -10   5   2       23.17       36.42     14.39 o 
  -9   5   2     1585.49     1765.01     53.57 o 
  -8   5   2        8.39       12.40      8.71 o 
  -7   5   2       45.87       53.69      9.62 o 
  -6   5   2        9.87       12.05      4.81 o 
  -5   5   2     5524.35     7299.48    128.45 o 
  -4   5   2      128.11      112.17      8.34 o 
  -3   5   2      980.77     1219.73     29.18 o 
  -2   5   2      204.32      198.22     11.65 o 
  -1   5   2     4225.76     5545.20    104.32 o 
   0   5   2        6.87       -7.34      3.87 o 
   1   5   2     1422.60     1783.98     36.50 o 
   2   5   2       10.92       14.16      4.68 o 
   3   5   2      111.79      126.88      8.85 o 
   4   5   2       67.52       72.01     12.01 o 
   5   5   2     4610.78     5689.22    107.55 o 
   6   5   2        0.10        9.84      5.97 o 
   7   5   2      272.25      348.84     33.54 o 
   8   5   2       16.52       -2.05     12.34 o 
   9   5   2      307.51      416.93     36.63 o 
  10   5   2      210.30      203.54     24.13 o 
  11   5   2     1875.07     2192.99     76.22 o 
 -12   6   2      684.64      753.14     36.58 o 
 -11   6   2     2590.97     3032.31     83.87 o 
 -10   6   2      113.14      149.14     17.88 o 
  -9   6   2      181.43      153.31     19.72 o 
  -8   6   2      277.39      261.68     22.47 o 
  -7   6   2      174.39      193.59     17.40 o 
  -6   6   2        9.29        7.90      5.53 o 
  -5   6   2      594.19      766.59     21.41 o 
  -4   6   2      245.04      246.36     12.18 o 
  -3   6   2     2712.03     2929.89     60.58 o 
  -2   6   2      704.79      706.39     23.08 o 
  -1   6   2      619.78      769.51     22.13 o 
   0   6   2        2.98       -2.28      5.03 o 
   1   6   2      147.83      153.86      8.68 o 
   2   6   2       69.51       76.31      9.10 o 
   3   6   2     1489.07     1579.02     36.39 o 
   4   6   2      127.56      139.64     10.41 o 
   5   6   2      809.89      944.97     31.54 o 
   6   6   2      248.85      238.72     19.86 o 
   7   6   2       85.65      141.37     21.92 o 
   8   6   2       83.99       97.26     20.91 o 
   9   6   2       17.53       10.04     12.72 o 
  10   6   2       58.36       68.58     19.63 o 
  11   6   2     1359.49     1675.60     75.23 o 
 -12   7   2        0.22       -5.59     12.97 o 
 -11   7   2       27.04       21.58     17.61 o 
 -10   7   2       51.26       35.52     15.12 o 
  -9   7   2       36.74       63.69     14.73 o 
  -8   7   2        4.60        3.42     10.43 o 
  -7   7   2       27.67       22.92     11.18 o 
  -6   7   2      226.26      226.15     18.64 o 
  -5   7   2       18.70       10.76      7.23 o 
  -4   7   2      135.62      182.84     13.31 o 
  -3   7   2       58.59       44.41      8.27 o 
  -2   7   2      535.31      667.99     24.06 o 
  -1   7   2       55.92       54.81     13.05 o 
   0   7   2       13.35        6.43      5.72 o 
   1   7   2       53.86       42.79      7.28 o 
   2   7   2        0.04        0.39      5.25 o 
   3   7   2       42.97       56.35      9.01 o 
   4   7   2      265.67      302.85     17.91 o 
   5   7   2       35.85       37.59     12.19 o 
   6   7   2       49.32       40.03     13.54 o 
   7   7   2       87.53       37.42     33.47 o 
   8   7   2       93.66       75.97     23.60 o 
   9   7   2       52.39       58.78     19.54 o 
  10   7   2        1.16       -6.15     16.09 o 
 -11   8   2       10.58       27.66     14.54 o 
 -10   8   2      267.13      283.13     24.53 o 
  -9   8   2       54.83       62.82     14.96 o 
  -8   8   2       30.41       38.35     15.52 o 
  -7   8   2       17.45       18.73     14.02 o 
  -6   8   2      295.52      342.25     22.54 o 
  -5   8   2        1.97       -5.96      8.05 o 
  -4   8   2      201.38      229.75     21.75 o 
  -3   8   2       36.12       23.77     11.01 o 
  -2   8   2        8.18       26.33      7.97 o 
  -1   8   2       51.88       51.29     12.20 o 
   0   8   2       51.82       56.80     12.94 o 
   1   8   2        3.59       17.10      7.78 o 
   2   8   2      351.19      400.78     30.03 o 
   3   8   2      131.54      112.31     18.53 o 
   4   8   2      598.55      689.69     38.95 o 
   5   8   2       11.36       -4.85     11.01 o 
   6   8   2       13.42       24.48     17.77 o 
   7   8   2        1.23        9.72     17.85 o 
   8   8   2       14.45       32.20     20.05 o 
   9   8   2      143.08      118.06     25.44 o 
  10   8   2      255.46      270.03     35.14 o 
 -11   9   2        6.92       19.06     15.25 o 
 -10   9   2       24.61       36.38     15.94 o 
  -9   9   2       11.84       10.47     15.05 o 
  -8   9   2     1071.00     1175.30     45.03 o 
  -7   9   2       24.87       27.77     12.60 o 
  -6   9   2      121.90      184.41     18.87 o 
  -5   9   2       13.96       15.55      9.39 o 
  -4   9   2        5.09      -11.62     12.11 o 
  -3   9   2        0.15        9.20      8.99 o 
  -2   9   2        4.81       11.03      8.52 o 
  -1   9   2        4.30        2.30      7.88 o 
   0   9   2      880.58      898.88     31.94 o 
   1   9   2       60.49       58.39     19.10 o 
   2   9   2      781.99     1076.65     51.19 o 
   3   9   2      109.05      132.62     21.03 o 
   4   9   2      147.64      117.55     19.94 o 
   5   9   2       76.46       79.46     21.40 o 
   6   9   2       80.53       94.62     26.50 o 
   7   9   2       11.38       49.81     25.23 o 
   8   9   2     1054.52     1259.59     87.72 o 
   9   9   2       11.04      -18.88     32.04 o 
 -10  10   2       31.36       23.05     17.98 o 
  -9  10   2        8.92       10.96     15.38 o 
  -8  10   2      310.09      304.92     39.73 o 
  -7  10   2        3.69       16.04     13.42 o 
  -6  10   2       11.39       37.12     14.27 o 
  -5  10   2      389.99      364.56     23.92 o 
  -4  10   2       32.09       31.12     12.20 o 
  -3  10   2        9.41       -2.68     11.07 o 
  -2  10   2     1199.88     1322.54     41.40 o 
  -1  10   2      817.50      837.48     43.89 o 
   0  10   2       49.21       42.20     15.33 o 
   1  10   2     1064.58     1113.23     80.48 o 
   2  10   2     1580.92     1777.43     77.56 o 
   3  10   2        0.02        7.12     13.32 o 
   4  10   2        5.27        1.32     19.67 o 
   5  10   2      170.97      141.18     30.60 o 
   6  10   2        1.06       -5.13     20.00 o 
   7  10   2       27.54       38.80     22.52 o 
   8  10   2      136.83      143.09     27.84 o 
  -9  11   2      144.15      102.17     22.43 o 
  -8  11   2        2.29       35.61     26.68 o 
  -7  11   2       45.05       58.43     29.28 o 
  -6  11   2      279.53      286.03     28.65 o 
  -5  11   2      161.71      131.86     23.72 o 
  -4  11   2      423.47      449.78     43.75 o 
  -3  11   2        3.44       15.64     13.56 o 
  -2  11   2      325.67      301.23     26.77 o 
  -1  11   2     1181.80     1215.63     90.27 o 
   0  11   2     1414.61     1300.98     53.97 o 
   1  11   2     1651.97     1661.29     72.87 o 
   2  11   2      576.26      652.04     63.56 o 
   3  11   2      198.49      239.58     51.70 o 
   4  11   2      640.05      540.21     41.62 o 
   5  11   2       53.85       53.83     26.41 o 
   6  11   2       42.67       46.16     26.38 o 
   7  11   2        5.67       20.99     25.65 o 
  -8  12   2        7.67       11.89     19.91 o 
  -7  12   2      285.72      183.70     30.33 o 
  -6  12   2        3.34       13.76     19.10 o 
  -5  12   2       33.25       38.72     19.83 o 
  -4  12   2       76.45       55.43     21.23 o 
  -3  12   2       25.26       34.39     19.76 o 
  -2  12   2        0.00        1.59     23.90 o 
  -1  12   2     1042.33      950.98     70.63 o 
   0  12   2        3.44       32.41     34.32 o 
   1  12   2     1615.12     1567.44     71.97 o 
   2  12   2        0.02       12.11     29.27 o 
   3  12   2       44.51       62.01     22.29 o 
   4  12   2      371.08      464.31     56.08 o 
   5  12   2      278.31      331.63     48.18 o 
   6  12   2       10.77       31.88     27.75 o 
  -6  13   2        3.42       12.26     26.37 o 
  -5  13   2      118.02      263.51     45.40 o 
  -4  13   2        1.55       66.99     27.59 o 
  -3  13   2     1113.41     1167.33     78.74 o 
  -2  13   2        2.41        8.31     26.09 o 
  -1  13   2      208.80      276.21     91.30 o 
   0  13   2        3.14       30.02     26.47 o 
   1  13   2      106.92      106.91     43.59 o 
   2  13   2       22.32       66.43     21.90 o 
   3  13   2      231.70      234.06     38.11 o 
   4  13   2        0.33       32.63     29.36 o 
  -4  14   2       65.29      116.36     56.29 o 
  -3  14   2      172.24      153.38     34.98 o 
  -2  14   2       26.91      112.05     34.16 o 
  -1  14   2        0.19       62.23     36.38 o 
   0  14   2        4.56       44.59     26.37 o 
   1  14   2        0.06       11.06     30.89 o 
   2  14   2        4.25       -4.46     35.35 o 
 -14   1   3       42.25       20.28     18.42 o 
 -13   1   3       16.95        7.27     10.91 o 
 -12   1   3       41.57       12.36     14.07 o 
 -11   1   3       29.64       28.37     10.55 o 
 -10   1   3        0.65       -8.58      9.30 o 
  -9   1   3       66.35       70.21     10.48 o 
  -8   1   3      255.24      229.82     11.80 o 
  -7   1   3      636.74      687.77     19.01 o 
  -6   1   3        8.49       -3.87      4.40 o 
  -5   1   3      284.92      244.96     18.29 o 
  -4   1   3     1084.99      806.21     56.56 o 
  -3   1   3    13089.85    13568.68    200.53 o 
  -2   1   3     1046.34      838.02     38.73 o 
  -1   1   3      687.71      694.82     13.67 o 
   0   1   3      501.98      409.76      9.15 o 
   1   1   3     2873.13     3193.12     55.84 o 
   2   1   3     1297.91     1096.25     41.64 o 
   3   1   3      145.20      163.20      8.56 o 
   4   1   3        3.44        3.40      5.37 o 
   5   1   3        0.02        5.64      4.44 o 
   6   1   3       73.56       63.95     12.62 o 
   7   1   3      651.12      753.60     28.98 o 
   8   1   3        2.34       -1.30     12.04 o 
   9   1   3      608.14      569.10     43.17 o 
  10   1   3       55.88       36.59     38.10 o 
  11   1   3       95.47      108.84     42.91 o 
 -14   2   3       91.60       77.76     28.88 o 
 -13   2   3       61.73       35.86     14.10 o 
 -12   2   3       21.89       22.62     11.96 o 
 -11   2   3       57.62       35.13     13.31 o 
 -10   2   3       34.67       40.73     14.02 o 
  -9   2   3      173.21      217.54     17.67 o 
  -8   2   3      400.84      440.78     23.08 o 
  -7   2   3     1257.27     1185.46     32.06 o 
  -6   2   3     1058.46      950.44     26.48 o 
  -5   2   3      447.63      473.86     16.29 o 
  -4   2   3     1663.15     1416.43     34.86 o 
  -3   2   3     1147.89     1043.75     19.45 o 
  -2   2   3      149.09      120.43      5.29 o 
  -1   2   3     2086.26     1948.13     33.90 o 
   0   2   3     3390.49     2991.97     49.84 o 
   1   2   3     2825.17     2783.54     46.81 o 
   2   2   3      307.70      253.16      8.48 o 
   3   2   3      100.87      103.03      7.60 o 
   4   2   3     1084.80     1001.91     26.53 o 
   5   2   3     1449.05     1602.32     38.90 o 
   6   2   3        0.81        1.28      4.89 o 
   7   2   3      285.50      333.02     18.95 o 
   8   2   3       26.52       15.38      7.68 o 
   9   2   3        0.56       40.15     23.79 o 
  10   2   3        1.17       -1.76     23.00 o 
  11   2   3      286.12      288.30     51.61 o 
 -14   3   3       19.29       13.63     13.99 o 
 -13   3   3       41.56       24.07     12.78 o 
 -12   3   3      167.76      130.00     18.38 o 
 -11   3   3      124.42      105.05     14.85 o 
 -10   3   3      349.77      434.20     24.31 o 
  -9   3   3       27.00        4.55      8.63 o 
  -8   3   3        6.29        8.42      6.29 o 
  -7   3   3      127.43      109.00     18.88 o 
  -6   3   3      183.25      169.89     10.43 o 
  -5   3   3       29.59       23.85      5.54 o 
  -4   3   3      182.28      196.00      8.92 o 
  -3   3   3      236.43      228.09      9.23 o 
  -2   3   3    11038.40    10743.13    169.63 o 
  -1   3   3        8.87       11.00      3.69 o 
   0   3   3      812.99      789.88     17.05 o 
   1   3   3      113.98       92.01      5.32 o 
   2   3   3      187.78      207.44     10.38 o 
   3   3   3      854.44      823.78     20.65 o 
   4   3   3        2.24        1.61      4.93 o 
   5   3   3        0.91       -0.39      7.68 o 
   6   3   3      187.31      195.83     22.77 o 
   7   3   3        1.26        5.79     11.82 o 
   8   3   3      308.45      297.78     17.45 o 
   9   3   3        0.18       -1.23     10.53 o 
  10   3   3       84.64      114.71     30.91 o 
  11   3   3       93.56       77.84     54.75 o 
 -14   4   3       55.38       43.60     20.41 o 
 -13   4   3        8.40      -13.57     20.02 o 
 -12   4   3     1192.86     1268.72     50.52 o 
 -11   4   3       40.58       37.91     12.19 o 
 -10   4   3      181.09      207.41     28.93 o 
  -9   4   3        1.85       28.45     16.13 o 
  -8   4   3       86.51       60.70     23.51 o 
  -7   4   3       16.38       15.51      5.63 o 
  -6   4   3       26.05       28.03      7.43 o 
  -5   4   3       34.45       31.32      6.79 o 
  -4   4   3      111.27      133.01     11.03 o 
  -3   4   3        0.00       -2.79      4.73 o 
  -2   4   3      326.91      412.40     13.28 o 
  -1   4   3        7.43        3.88      3.73 o 
   0   4   3      202.32      198.09     13.02 o 
   1   4   3       20.69       20.79      5.01 o 
   2   4   3      174.82      210.80      9.16 o 
   3   4   3       34.87       43.05      6.47 o 
   4   4   3       16.24       15.42      4.95 o 
   5   4   3        1.71        8.32      6.17 o 
   6   4   3      801.76      848.71     29.05 o 
   7   4   3        1.44       14.08     15.85 o 
   8   4   3      329.50      340.97     37.89 o 
   9   4   3        0.38        0.51     20.16 o 
  10   4   3       16.03       41.81     13.53 o 
  11   4   3       86.49       53.88     15.95 o 
 -13   5   3       55.93       50.07     16.34 o 
 -12   5   3      741.14      667.26     51.49 o 
 -11   5   3      165.70      141.98     17.41 o 
 -10   5   3     4871.80     5619.99    136.54 o 
  -9   5   3      196.11      158.70     17.10 o 
  -8   5   3      417.36      428.72     23.88 o 
  -7   5   3        6.52        6.37      6.20 o 
  -6   5   3      146.34      213.45     17.04 o 
  -5   5   3       96.91       85.37      7.95 o 
  -4   5   3     4657.04     5882.07    104.68 o 
  -3   5   3      274.55      283.33     13.34 o 
  -2   5   3     2123.74     2628.35     50.53 o 
  -1   5   3      204.93      191.14     10.97 o 
   0   5   3      544.09      621.46     17.40 o 
   1   5   3       36.93       27.60      5.30 o 
   2   5   3      558.63      617.43     16.93 o 
   3   5   3      211.37      186.38     14.12 o 
   4   5   3       28.31       28.17      6.53 o 
   5   5   3       70.05       48.02      7.83 o 
   6   5   3      247.57      282.27     20.87 o 
   7   5   3      154.69      184.96     22.27 o 
   8   5   3      129.70      159.66     25.51 o 
   9   5   3       29.61       49.78     15.80 o 
  10   5   3      263.79      273.31     25.61 o 
 -13   6   3       80.31       57.84     19.57 o 
 -12   6   3       86.29       93.58     17.29 o 
 -11   6   3     1033.59     1011.27     41.17 o 
 -10   6   3      870.97      901.61     37.84 o 
  -9   6   3      622.57      663.31     31.62 o 
  -8   6   3      563.92      618.18     32.26 o 
  -7   6   3        5.68        8.57      9.89 o 
  -6   6   3      911.55     1071.10     27.27 o 
  -5   6   3       30.55       57.24     10.07 o 
  -4   6   3      905.01      949.66     24.33 o 
  -3   6   3     1145.80      973.40     43.84 o 
  -2   6   3     1007.59     1207.99     30.15 o 
  -1   6   3        5.89       20.98      5.84 o 
   0   6   3       72.68       77.63      7.74 o 
   1   6   3       37.64       17.52      5.35 o 
   2   6   3      216.48      281.04     12.73 o 
   3   6   3      231.88      235.63     13.62 o 
   4   6   3       40.80       35.81      8.90 o 
   5   6   3       57.40       63.12     18.81 o 
   6   6   3      604.76      688.68     27.01 o 
   7   6   3      150.98      147.55     29.36 o 
   8   6   3        2.83       12.29     13.03 o 
   9   6   3        0.37       37.31     16.84 o 
  10   6   3      379.43      354.96     33.94 o 
 -12   7   3        6.75       -5.69     13.09 o 
 -11   7   3        7.49       17.49     13.30 o 
 -10   7   3      318.03      301.59     33.45 o 
  -9   7   3      239.95      282.31     30.05 o 
  -8   7   3      225.44      214.62     28.81 o 
  -7   7   3       79.01       76.56     17.88 o 
  -6   7   3       41.26       42.79     17.27 o 
  -5   7   3        3.72        9.33      9.33 o 
  -4   7   3      900.79      954.07     30.90 o 
  -3   7   3      370.85      360.68     16.49 o 
  -2   7   3       70.63       85.38      9.19 o 
  -1   7   3        5.22       -0.66      5.62 o 
   0   7   3       30.39       23.89     10.70 o 
   1   7   3       82.89       69.51      8.43 o 
   2   7   3      115.95      121.17     11.39 o 
   3   7   3       97.38      100.09     13.97 o 
   4   7   3      101.04      109.74     14.27 o 
   5   7   3       12.06       30.29     16.73 o 
   6   7   3      314.02      305.83     36.56 o 
   7   7   3        5.88      -10.04     14.72 o 
   8   7   3       93.54       38.19     37.03 o 
   9   7   3       79.47       83.70     27.36 o 
 -12   8   3        6.51       -7.06     13.74 o 
 -11   8   3       33.48       44.85     15.77 o 
 -10   8   3       27.15       59.43     21.87 o 
  -9   8   3      193.93      220.47     21.17 o 
  -8   8   3        0.11        5.98     10.88 o 
  -7   8   3       93.68       72.66     19.93 o 
  -6   8   3       68.01       51.51     11.09 o 
  -5   8   3       12.93       15.66      9.82 o 
  -4   8   3        0.05       -4.00      8.62 o 
  -3   8   3      180.42      182.28     18.00 o 
  -2   8   3        9.22        3.59      6.67 o 
  -1   8   3        4.61        0.55      6.87 o 
   0   8   3      129.20       94.60     12.25 o 
   1   8   3       26.35       14.21      9.86 o 
   2   8   3       57.12       30.38     29.33 o 
   3   8   3        8.18       20.66     11.69 o 
   4   8   3        6.19        7.90     17.80 o 
   5   8   3       11.38       11.69     12.07 o 
   6   8   3       25.07       13.45     17.19 o 
   7   8   3      144.41      164.89     30.19 o 
   8   8   3        6.43       38.80     25.73 o 
   9   8   3      237.66      232.53     44.46 o 
 -11   9   3       31.04       45.12     17.12 o 
 -10   9   3        7.14       25.41     18.88 o 
  -9   9   3      217.50      271.43     31.42 o 
  -8   9   3        1.98        4.68     13.72 o 
  -7   9   3      373.72      381.09     25.92 o 
  -6   9   3        0.59        6.89      9.26 o 
  -5   9   3      143.49      160.67     19.73 o 
  -4   9   3        0.22       12.33      8.10 o 
  -3   9   3       52.10       45.55      9.74 o 
  -2   9   3        0.89        3.23      8.26 o 
  -1   9   3      685.00      809.42     36.71 o 
   0   9   3       34.14       15.34      9.95 o 
   1   9   3       67.97       58.28     14.82 o 
   2   9   3       56.89       49.48     31.38 o 
   3   9   3     1964.60     2035.22     97.78 o 
   4   9   3       10.82       -6.87     12.28 o 
   5   9   3      450.58      430.61     44.89 o 
   6   9   3        5.79      -15.78     19.05 o 
   7   9   3       74.12       60.84     30.38 o 
   8   9   3       64.17       46.34     25.73 o 
 -10  10   3        8.15       -7.96     15.34 o 
  -9  10   3       15.63        4.93     14.85 o 
  -8  10   3       34.67       47.33     17.98 o 
  -7  10   3     1550.81     1405.11     49.58 o 
  -6  10   3      193.56       99.75     22.08 o 
  -5  10   3      903.63      826.85     32.66 o 
  -4  10   3        8.99        0.39     10.56 o 
  -3  10   3       23.49       26.03     11.19 o 
  -2  10   3       46.75       25.59     12.39 o 
  -1  10   3    10225.49    11054.50    251.23 o 
   0  10   3      103.47      140.73     18.21 o 
   1  10   3      178.09      211.34     28.01 o 
   2  10   3      439.23      388.61     33.80 o 
   3  10   3       81.75      112.79     22.00 o 
   4  10   3       92.04       91.79     38.80 o 
   5  10   3      119.01      114.15     68.48 o 
   6  10   3       25.47       14.20     40.67 o 
   7  10   3      188.10      226.47     39.43 o 
  -9  11   3        7.20       13.26     16.12 o 
  -8  11   3      258.14      318.28     36.61 o 
  -7  11   3      330.32      321.66     52.71 o 
  -6  11   3       54.20       97.24     22.25 o 
  -5  11   3      215.92      198.69     23.61 o 
  -4  11   3       80.42       40.47     16.28 o 
  -3  11   3        9.30      -15.06     14.23 o 
  -2  11   3     1537.93     1559.88     59.13 o 
  -1  11   3     1588.12     1486.44     51.69 o 
   0  11   3      506.96      509.65     35.00 o 
   1  11   3       59.67       34.83     20.11 o 
   2  11   3      136.76      164.92     26.96 o 
   3  11   3     1475.86     1493.13     68.71 o 
   4  11   3      407.91      519.60     58.72 o 
   5  11   3        8.35      -31.03     22.48 o 
   6  11   3       98.48      122.92     32.74 o 
   7  11   3      146.06       52.92     61.96 o 
  -8  12   3       52.88       11.39     20.10 o 
  -7  12   3      125.92      106.19     35.41 o 
  -6  12   3       74.46       75.87     29.87 o 
  -5  12   3        1.58        6.77     32.44 o 
  -4  12   3       55.63      136.27     26.31 o 
  -3  12   3       78.82       68.35     20.72 o 
  -2  12   3      148.81      188.01     29.03 o 
  -1  12   3      144.29      126.51     25.88 o 
   0  12   3        6.62       34.89     18.71 o 
   1  12   3       27.58       33.04     18.25 o 
   2  12   3      151.03      201.17     30.11 o 
   3  12   3      233.38      262.34     34.00 o 
   4  12   3      259.55      252.04    102.80 o 
   5  12   3       63.35       58.04     31.59 o 
  -7  13   3        2.00       20.32     26.31 o 
  -6  13   3       24.39       25.45     27.33 o 
  -5  13   3        0.65        2.43     26.09 o 
  -4  13   3      272.20      332.06     70.26 o 
  -3  13   3        0.00        2.18     21.76 o 
  -2  13   3       89.31       93.42     31.80 o 
  -1  13   3        0.91       -7.85     34.15 o 
   0  13   3        8.10       25.54     24.19 o 
   1  13   3        0.07       14.76     22.35 o 
   2  13   3      407.33      462.49     43.33 o 
   3  13   3        0.55        5.57     19.52 o 
   4  13   3       40.30       25.68     55.26 o 
  -4  14   3      606.95      876.64    111.90 o 
  -3  14   3       13.62       26.91     27.26 o 
  -2  14   3      105.68      163.01     38.34 o 
  -1  14   3        1.79       14.33     24.00 o 
   0  14   3      150.58      121.62     34.05 o 
   1  14   3        0.05       61.72     27.30 o 
 -14   0   4       99.47       77.58     23.00 o 
 -13   0   4        2.43       13.92     28.15 o 
 -12   0   4     1325.17     1349.74    100.74 o 
 -11   0   4        3.41        0.94     12.19 o 
 -10   0   4      308.36      349.45     33.13 o 
  -9   0   4       15.91        4.82      9.22 o 
  -8   0   4      102.70      136.20     14.63 o 
  -7   0   4        6.81       -4.96      8.85 o 
  -6   0   4    32578.93    40156.46   1103.35 o 
  -5   0   4       21.28       31.68      9.68 o 
  -4   0   4        0.75        5.30      6.17 o 
  -3   0   4       67.22       21.54      8.22 o 
  -2   0   4       42.64       79.76      6.46 o 
  -1   0   4       84.47       68.67      5.87 o 
   0   0   4   314931.53   337761.38   7691.28 o 
   1   0   4       20.01        8.48      6.74 o 
   2   0   4      101.83      145.88     26.43 o 
   3   0   4      337.97      271.85     35.01 o 
   4   0   4       17.41        3.01     13.39 o 
   5   0   4       16.42       22.90     13.36 o 
   6   0   4     1522.24     1746.93     69.32 o 
   7   0   4        1.54       -4.04     17.13 o 
   8   0   4       53.70       12.91     19.69 o 
   9   0   4       47.99       77.92     50.80 o 
  10   0   4        0.06      -34.32     37.41 o 
 -14   1   4      537.46      512.58     32.55 o 
 -13   1   4        2.74       39.40     13.05 o 
 -12   1   4        0.29        5.08     10.21 o 
 -11   1   4        2.51       -2.90      8.76 o 
 -10   1   4       31.61       31.15      9.60 o 
  -9   1   4       95.99      102.88     14.53 o 
  -8   1   4      992.78     1090.63     27.40 o 
  -7   1   4        2.03        4.02      4.48 o 
  -6   1   4      437.08      559.06     20.44 o 
  -5   1   4       21.25       15.95      6.18 o 
  -4   1   4     7031.95     7625.38    152.94 o 
  -3   1   4      462.90      391.65     22.38 o 
  -2   1   4       37.69       45.08      4.08 o 
  -1   1   4     2647.14     2388.77     42.20 o 
   0   1   4     2332.53     2535.45     42.59 o 
   1   1   4      266.31      224.53      9.95 o 
   2   1   4        6.40        9.43      3.73 o 
   3   1   4     1091.27     1073.01     43.68 o 
   4   1   4     1034.32     1310.00     51.98 o 
   5   1   4      211.29      216.82     16.91 o 
   6   1   4       24.71       36.59     14.53 o 
   7   1   4      118.93      112.99     14.48 o 
   8   1   4      489.11      490.10     28.79 o 
   9   1   4      124.00      143.23     31.90 o 
  10   1   4      353.84      353.50     98.51 o 
 -14   2   4        0.37       20.71     12.74 o 
 -13   2   4       72.79       62.39     15.92 o 
 -12   2   4       93.04       75.17     28.73 o 
 -11   2   4        1.42        0.30     11.05 o 
 -10   2   4       29.63       47.51     11.76 o 
  -9   2   4       20.95       25.66      8.76 o 
  -8   2   4      225.64      223.16     16.30 o 
  -7   2   4       26.92       45.06      7.87 o 
  -6   2   4     1973.34     2018.68     47.28 o 
  -5   2   4      162.68      162.97     12.38 o 
  -4   2   4       28.20       41.70      5.04 o 
  -3   2   4      832.40      722.72     15.82 o 
  -2   2   4      101.75       94.81      5.30 o 
  -1   2   4       71.92      112.87      5.39 o 
   0   2   4     2307.71     2249.47     37.29 o 
   1   2   4       13.44       16.82      3.53 o 
   2   2   4       91.76      110.54      8.22 o 
   3   2   4      167.17      223.56     11.94 o 
   4   2   4      728.97      884.72     24.48 o 
   5   2   4      265.02      271.21     13.44 o 
   6   2   4      114.72      131.68     15.45 o 
   7   2   4       30.36       43.41     13.63 o 
   8   2   4       23.67       37.15     17.49 o 
   9   2   4        2.99       11.79     21.82 o 
  10   2   4      390.90      448.71    127.17 o 
 -14   3   4        5.17        9.58     24.97 o 
 -13   3   4       79.04       49.97     19.81 o 
 -12   3   4      124.39       92.19     16.05 o 
 -11   3   4       69.64       60.03     15.58 o 
 -10   3   4       50.09       43.23     13.15 o 
  -9   3   4      602.56      638.34     27.79 o 
  -8   3   4       21.89       18.84      8.11 o 
  -7   3   4      698.20      699.44     23.45 o 
  -6   3   4        9.06        4.24      4.65 o 
  -5   3   4      498.54      532.68     15.27 o 
  -4   3   4       38.02       26.95      4.55 o 
  -3   3   4     6390.73     6818.42    111.46 o 
  -2   3   4     1842.90     1636.35     29.38 o 
  -1   3   4      510.44      549.03     13.64 o 
   0   3   4      630.45      629.10     15.07 o 
   1   3   4      894.05      993.14     22.33 o 
   2   3   4       12.74        9.36      3.74 o 
   3   3   4      369.36      395.38     16.85 o 
   4   3   4        3.58        8.68      5.88 o 
   5   3   4       44.37       38.17      7.15 o 
   6   3   4      221.94      238.32     25.73 o 
   7   3   4      338.43      384.15     27.36 o 
   8   3   4       34.14       36.49      8.30 o 
   9   3   4       73.00       79.96     26.43 o 
  10   3   4        5.08      -10.25     22.88 o 
 -14   4   4       11.99       30.75     23.88 o 
 -13   4   4     1599.78     1770.21     64.08 o 
 -12   4   4        2.52       10.38     11.05 o 
 -11   4   4     1133.47     1325.77     45.35 o 
 -10   4   4        9.53       10.50     10.14 o 
  -9   4   4      201.93      271.15     25.16 o 
  -8   4   4      211.15      164.17     18.48 o 
  -7   4   4     1584.23     1563.45     37.79 o 
  -6   4   4       11.60        1.05      5.74 o 
  -5   4   4      341.91      402.21     18.48 o 
  -4   4   4       56.76       40.78      6.73 o 
  -3   4   4     1491.93     1781.51     40.66 o 
  -2   4   4       30.39       36.54      5.13 o 
  -1   4   4      101.78       88.73      6.43 o 
   0   4   4       40.90       30.51      4.53 o 
   1   4   4      816.41      872.00     18.54 o 
   2   4   4      438.76      421.20     13.58 o 
   3   4   4       32.86       42.52      6.20 o 
   4   4   4       97.56      101.96      8.25 o 
   5   4   4       55.86       95.32     10.77 o 
   6   4   4       46.52       46.64     16.40 o 
   7   4   4      472.36      631.69     67.04 o 
   8   4   4      202.77      162.95     28.14 o 
   9   4   4        9.42      -19.80     13.18 o 
  10   4   4       71.41       72.44     30.66 o 
 -14   5   4       25.61       20.95     14.86 o 
 -13   5   4       56.12       37.63     15.52 o 
 -12   5   4       12.25       42.31     13.33 o 
 -11   5   4      784.86      855.51     52.46 o 
 -10   5   4      210.63      185.56     19.17 o 
  -9   5   4    14737.78    16788.04    368.78 o 
  -8   5   4        1.50        0.94     13.19 o 
  -7   5   4        4.16        6.21      6.34 o 
  -6   5   4       11.15       11.21      6.39 o 
  -5   5   4       35.97       52.62      7.03 o 
  -4   5   4        5.39        2.63      5.36 o 
  -3   5   4    20909.42    27160.63    488.34 o 
  -2   5   4        5.01        0.05      4.46 o 
  -1   5   4      702.03      782.58     20.18 o 
   0   5   4        9.94       12.96      4.66 o 
   1   5   4       32.59       31.97      5.63 o 
   2   5   4        1.27        0.46      4.45 o 
   3   5   4     4933.39     6244.37    127.41 o 
   4   5   4       40.43       36.59      6.84 o 
   5   5   4       21.06       29.01      7.25 o 
   6   5   4       46.63       38.20     13.77 o 
   7   5   4       39.61       42.60     25.49 o 
   8   5   4       34.59       45.22     14.33 o 
   9   5   4      913.37     1036.08     45.83 o 
  10   5   4       15.26       -1.46     16.85 o 
 -13   6   4      189.20      208.73     21.92 o 
 -12   6   4      554.51      565.79     32.36 o 
 -11   6   4     2103.53     2161.31     65.50 o 
 -10   6   4      351.61      277.18     27.65 o 
  -9   6   4      457.09      411.65     34.95 o 
  -8   6   4      336.06      289.44     21.50 o 
  -7   6   4      537.13      499.76     22.74 o 
  -6   6   4       99.03      104.12     11.71 o 
  -5   6   4        1.20      -10.58      5.43 o 
  -4   6   4       24.38        8.87      6.34 o 
  -3   6   4      772.30      875.40     24.49 o 
  -2   6   4        7.72        8.59      5.52 o 
  -1   6   4      339.82      368.42     15.76 o 
   0   6   4      282.06      364.35     14.66 o 
   1   6   4      162.00      175.64     10.65 o 
   2   6   4        0.25       -1.69      5.06 o 
   3   6   4      146.34      190.80     13.08 o 
   4   6   4      174.49      170.69     21.37 o 
   5   6   4      174.00      171.04     14.25 o 
   6   6   4      281.19      292.06     25.71 o 
   7   6   4      646.45      745.59     48.77 o 
   8   6   4       51.46       38.13     19.75 o 
   9   6   4       82.43       51.78     18.19 o 
 -13   7   4       60.72       46.36     15.72 o 
 -12   7   4       60.70       52.84     19.23 o 
 -11   7   4       39.07       21.94     14.66 o 
 -10   7   4      620.21      698.48     34.47 o 
  -9   7   4      209.80      160.41     18.69 o 
  -8   7   4      234.51      271.18     22.41 o 
  -7   7   4      145.35      152.31     16.69 o 
  -6   7   4     1122.18     1080.41     31.03 o 
  -5   7   4        2.01        0.41      6.28 o 
  -4   7   4     1975.49     2012.26     46.54 o 
  -3   7   4      159.67      154.11     11.61 o 
  -2   7   4       75.66       89.46      9.60 o 
  -1   7   4        1.00       -0.75      5.85 o 
   0   7   4        2.09        7.22      7.37 o 
   1   7   4       55.12       39.76      6.82 o 
   2   7   4       24.89        7.59      7.69 o 
   3   7   4       10.52        4.81      7.93 o 
   4   7   4      504.80      489.28     33.23 o 
   5   7   4       14.46       14.74     11.74 o 
   6   7   4       24.66       13.67     16.65 o 
   7   7   4       84.72       58.41     20.91 o 
   8   7   4      169.17      172.74     52.34 o 
   9   7   4        0.00       -4.04     16.60 o 
 -12   8   4       15.80       36.33     14.60 o 
 -11   8   4       14.15       16.12     13.59 o 
 -10   8   4      275.28      348.10     26.75 o 
  -9   8   4      104.29       62.80     18.88 o 
  -8   8   4      137.23      180.08     18.85 o 
  -7   8   4       51.48       31.64     11.91 o 
  -6   8   4      350.59      344.28     20.38 o 
  -5   8   4        0.31        8.67      7.51 o 
  -4   8   4       16.14       31.94      9.05 o 
  -3   8   4        2.74       10.10      7.28 o 
  -2   8   4      105.39      125.51     13.18 o 
  -1   8   4       30.08       29.62      8.75 o 
   0   8   4     1343.91     1356.23     43.77 o 
   1   8   4       18.91       14.41     12.39 o 
   2   8   4       36.65       37.73     21.76 o 
   3   8   4       77.76       53.64     22.87 o 
   4   8   4      226.73      258.83     27.28 o 
   5   8   4        6.80        4.19     12.21 o 
   6   8   4        1.73       17.62     17.81 o 
   7   8   4        4.92       16.14     19.45 o 
   8   8   4       29.59       59.88     33.81 o 
 -12   9   4       70.06       52.53     17.60 o 
 -11   9   4       11.95       39.84     16.38 o 
 -10   9   4       12.44       31.00     14.35 o 
  -9   9   4        4.19       17.05     13.02 o 
  -8   9   4        6.15        0.22     10.61 o 
  -7   9   4        4.11       -1.26     10.36 o 
  -6   9   4        0.07       -1.98     10.29 o 
  -5   9   4        1.20        1.48      9.23 o 
  -4   9   4       50.61       57.71     13.94 o 
  -3   9   4        0.03       -1.69      8.35 o 
  -2   9   4      375.88      376.71     22.02 o 
  -1   9   4       81.27       58.14     12.45 o 
   0   9   4      203.55      229.41     20.26 o 
   1   9   4       22.61       24.25     17.69 o 
   2   9   4      860.64     1086.52     52.17 o 
   3   9   4       76.95       88.20     22.98 o 
   4   9   4      304.48      453.60     72.93 o 
   5   9   4        0.01      -16.43     16.89 o 
   6   9   4        6.22       23.14     20.50 o 
   7   9   4        0.15      -39.75     35.53 o 
   8   9   4       91.78       38.81     26.13 o 
 -11  10   4       15.31       18.80     19.97 o 
 -10  10   4        1.56       12.13     16.47 o 
  -9  10   4       22.84       54.49     16.81 o 
  -8  10   4        5.12        5.66     12.71 o 
  -7  10   4      122.66      125.90     17.92 o 
  -6  10   4     1269.85     1124.97     48.66 o 
  -5  10   4       29.93       27.45     21.97 o 
  -4  10   4        8.90        6.29     13.74 o 
  -3  10   4        7.85       -1.05     10.73 o 
  -2  10   4        2.17        3.88     10.19 o 
  -1  10   4      517.56      532.15     30.57 o 
   0  10   4     3862.48     4343.04    126.60 o 
   1  10   4     1205.78     1143.86     82.40 o 
   2  10   4      747.75      854.41     49.98 o 
   3  10   4       15.98       -5.82     14.72 o 
   4  10   4        0.52       10.88     15.42 o 
   5  10   4        2.30       27.48     22.74 o 
   6  10   4      191.56      145.18     34.98 o 
   7  10   4      102.04      117.52     32.84 o 
 -10  11   4       13.37       24.51     18.77 o 
  -9  11   4      261.33      240.98     29.09 o 
  -8  11   4      652.41      564.96     61.49 o 
  -7  11   4      375.99      249.60     37.07 o 
  -6  11   4       25.20       59.21     17.59 o 
  -5  11   4       84.35       98.19     19.34 o 
  -4  11   4       55.39       19.40     14.57 o 
  -3  11   4        0.08       13.18     14.74 o 
  -2  11   4      892.44      783.51     37.73 o 
  -1  11   4      259.24      244.38     26.04 o 
   0  11   4       43.35       34.88     15.86 o 
   1  11   4     1007.30     1012.85     56.40 o 
   2  11   4     2472.08     2335.64    124.54 o 
   3  11   4     1051.05     1147.41     69.34 o 
   4  11   4        8.25        8.54     25.31 o 
   5  11   4        0.11        5.68     22.66 o 
   6  11   4       10.60       -1.80     23.48 o 
  -8  12   4       25.00       24.60     21.61 o 
  -7  12   4      259.07      332.28     49.60 o 
  -6  12   4       22.53      -14.31     21.05 o 
  -5  12   4        0.75      -26.76     20.36 o 
  -4  12   4        1.01        5.87     24.52 o 
  -3  12   4      524.55      568.34     38.31 o 
  -2  12   4      133.55      115.44     26.47 o 
  -1  12   4       18.75       68.08     19.56 o 
   0  12   4        0.49       13.92     15.10 o 
   1  12   4      175.36      183.91     34.97 o 
   2  12   4       16.13      -10.02     26.84 o 
   3  12   4      174.63      204.21     43.28 o 
   4  12   4       66.37       30.67     28.50 o 
   5  12   4       98.20       56.52     28.63 o 
  -7  13   4       11.21        5.55     27.50 o 
  -6  13   4        0.68      -13.34     22.91 o 
  -5  13   4        4.55       33.42     26.69 o 
  -4  13   4        1.66       12.85     18.58 o 
  -3  13   4        9.47        5.41     28.15 o 
  -2  13   4        1.51       41.51     26.83 o 
  -1  13   4      142.60      115.44     45.14 o 
   0  13   4        1.09       25.55     25.74 o 
   1  13   4      258.60      321.19     61.83 o 
   2  13   4       10.16       31.39     20.10 o 
   3  13   4      112.24       92.26     37.02 o 
  -4  14   4        3.25       68.65     43.59 o 
  -3  14   4       51.09       56.77     25.89 o 
  -2  14   4        4.58       59.74     37.76 o 
  -1  14   4       33.62       67.83     35.18 o 
   0  14   4       15.33       -7.76     36.56 o 
 -15   1   5      187.94      198.08     29.76 o 
 -14   1   5        0.13        3.90     13.05 o 
 -13   1   5       27.13       20.61     11.40 o 
 -12   1   5        4.91       -4.10     10.09 o 
 -11   1   5       68.74       79.92     14.66 o 
 -10   1   5        1.73       -3.82      8.42 o 
  -9   1   5      675.98      693.85     29.40 o 
  -8   1   5        2.88       -3.25      4.51 o 
  -7   1   5     1135.01     1214.55     29.27 o 
  -6   1   5      121.30       91.80      8.20 o 
  -5   1   5      910.51      950.38     23.54 o 
  -4   1   5       37.70       18.80      3.88 o 
  -3   1   5     1070.26     1083.22     21.73 o 
  -2   1   5      485.93      465.28     17.90 o 
  -1   1   5        3.57       13.34      3.68 o 
   0   1   5      315.72      256.20      7.92 o 
   1   1   5      118.34      102.06      5.98 o 
   2   1   5     1163.54     1038.84     35.42 o 
   3   1   5    11368.67    12676.09    370.05 o 
   4   1   5       49.67       42.53     12.27 o 
   5   1   5       41.29       48.81     11.83 o 
   6   1   5      131.99      129.14     16.61 o 
   7   1   5      120.62      171.87     17.67 o 
   8   1   5       44.98       42.24     18.98 o 
   9   1   5      212.54      249.86     60.75 o 
  10   1   5        6.44       13.72     65.04 o 
 -15   2   5        4.83        6.77     14.60 o 
 -14   2   5       53.44       76.68     40.27 o 
 -13   2   5      119.09       76.07     25.60 o 
 -12   2   5       24.57       43.95     13.35 o 
 -11   2   5        0.30        7.98     11.95 o 
 -10   2   5       24.02       18.93     12.18 o 
  -9   2   5        0.50      -14.63      7.32 o 
  -8   2   5       97.13       65.44     13.56 o 
  -7   2   5      367.25      325.45     15.62 o 
  -6   2   5      462.39      439.01     14.97 o 
  -5   2   5       35.44       41.59      5.97 o 
  -4   2   5      395.02      344.95     11.70 o 
  -3   2   5      574.15      494.01     15.66 o 
  -2   2   5       13.69       23.24      3.72 o 
  -1   2   5      211.13      272.54      8.62 o 
   0   2   5       85.27       77.75      7.39 o 
   1   2   5     1414.78     1404.27     28.59 o 
   2   2   5      487.32      468.48     19.94 o 
   3   2   5     1239.29     1395.51     37.42 o 
   4   2   5      422.84      415.57     15.06 o 
   5   2   5        1.60       -0.36     10.75 o 
   6   2   5      104.90      115.38     16.57 o 
   7   2   5       57.60       48.62     12.73 o 
   8   2   5       31.52       69.55     23.39 o 
   9   2   5      152.48      151.51     31.69 o 
  10   2   5       28.11       18.11     44.11 o 
 -14   3   5      168.21      135.68     20.66 o 
 -13   3   5      143.68      140.20     28.93 o 
 -12   3   5       45.69       32.04     17.82 o 
 -11   3   5       58.00       44.83     12.80 o 
 -10   3   5       26.70       33.45     11.21 o 
  -9   3   5      525.66      520.14     25.34 o 
  -8   3   5      340.73      271.58     16.10 o 
  -7   3   5      192.14      187.31     13.01 o 
  -6   3   5       17.18       18.21      4.44 o 
  -5   3   5      179.43      174.73     11.19 o 
  -4   3   5     1054.28     1060.58     22.50 o 
  -3   3   5     1322.33     1149.69     22.39 o 
  -2   3   5      117.69      120.84      7.68 o 
  -1   3   5      213.42      199.05      8.17 o 
   0   3   5       35.27       62.76      5.49 o 
   1   3   5      425.75      390.14     15.89 o 
   2   3   5      138.49      148.17     11.21 o 
   3   3   5       13.31       11.81      5.28 o 
   4   3   5        8.71       14.96      7.98 o 
   5   3   5       57.45       55.35      9.20 o 
   6   3   5       27.20       37.25     12.27 o 
   7   3   5        1.39       -7.52      7.00 o 
   8   3   5       37.32       -7.24     21.16 o 
   9   3   5       90.98       51.25     40.32 o 
  10   3   5       29.56       30.86     26.26 o 
 -14   4   5      368.94      306.12     37.75 o 
 -13   4   5        1.06        3.89     16.56 o 
 -12   4   5      448.79      506.92     29.24 o 
 -11   4   5        0.38       -4.13     14.11 o 
 -10   4   5        1.79       16.17     10.18 o 
  -9   4   5        6.60        8.24      9.30 o 
  -8   4   5     1293.72     1474.33     40.61 o 
  -7   4   5       23.05        4.96      6.03 o 
  -6   4   5     1294.37     1349.11     30.45 o 
  -5   4   5       41.46       33.71      6.47 o 
  -4   4   5       47.52       36.37      6.28 o 
  -3   4   5        0.96       -0.68      3.74 o 
  -2   4   5       13.73       12.23      4.31 o 
  -1   4   5       26.26       15.15      4.12 o 
   0   4   5      425.86      530.72     14.99 o 
   1   4   5        1.53        4.79      3.94 o 
   2   4   5      108.07      115.26      7.84 o 
   3   4   5       62.70       63.18      8.57 o 
   4   4   5       33.91       28.90      7.76 o 
   5   4   5       71.52       47.52     10.66 o 
   6   4   5       84.20       82.43     13.49 o 
   7   4   5        0.30       -4.94     11.94 o 
   8   4   5       37.16       19.12     15.51 o 
   9   4   5        8.65        5.72     23.46 o 
 -14   5   5        2.39        6.73     15.17 o 
 -13   5   5       15.21       14.48     14.34 o 
 -12   5   5        0.18       14.16     11.41 o 
 -11   5   5       67.57       91.09     25.39 o 
 -10   5   5     2010.05     2137.41     62.90 o 
  -9   5   5      733.30      675.35     30.90 o 
  -8   5   5      787.25      837.15     29.59 o 
  -7   5   5        3.76       -2.22      5.32 o 
  -6   5   5      510.25      572.60     19.94 o 
  -5   5   5       57.43       56.50      8.86 o 
  -4   5   5      319.39      346.71     16.53 o 
  -3   5   5      613.06      581.59     16.99 o 
  -2   5   5     3316.44     3913.85     72.44 o 
  -1   5   5        5.23        0.69      4.17 o 
   0   5   5       93.48      117.22      8.67 o 
   1   5   5        3.94        9.03      4.29 o 
   2   5   5      507.20      592.01     18.58 o 
   3   5   5       92.23       78.17      8.63 o 
   4   5   5      524.01      646.98     21.48 o 
   5   5   5        2.15       10.26      9.77 o 
   6   5   5      206.81      256.55     21.28 o 
   7   5   5       11.28       19.27     12.75 o 
   8   5   5        5.17       25.54     20.19 o 
   9   5   5       16.12        6.37     24.23 o 
 -14   6   5       12.91        8.66     24.52 o 
 -13   6   5      234.20      232.99     24.16 o 
 -12   6   5     2649.12     2532.93     74.84 o 
 -11   6   5       40.11       40.88     16.58 o 
 -10   6   5      123.53      138.58     17.46 o 
  -9   6   5        9.42       -7.46      9.79 o 
  -8   6   5       61.56       68.33     13.27 o 
  -7   6   5      404.02      436.76     21.68 o 
  -6   6   5       79.73       72.31      9.68 o 
  -5   6   5       84.84       64.54     11.21 o 
  -4   6   5      160.82      161.95     11.50 o 
  -3   6   5       98.53      102.75      8.24 o 
  -2   6   5     1298.00     1616.10     38.45 o 
  -1   6   5      326.36      296.31     16.14 o 
   0   6   5      720.02      756.25     21.45 o 
   1   6   5        0.00        2.60      4.83 o 
   2   6   5       20.63        7.23      6.82 o 
   3   6   5      368.43      396.09     22.20 o 
   4   6   5      389.72      383.80     21.89 o 
   5   6   5       43.16       33.18      8.92 o 
   6   6   5      210.14      250.93     29.89 o 
   7   6   5        6.53       30.61     20.77 o 
   8   6   5       78.02       96.67     27.97 o 
   9   6   5      467.34      489.69     39.59 o 
 -13   7   5        2.97        1.37     21.21 o 
 -12   7   5       40.91       57.99     15.01 o 
 -11   7   5        6.97       24.74     12.27 o 
 -10   7   5       89.87       80.13     15.46 o 
  -9   7   5      214.99      234.60     34.13 o 
  -8   7   5       35.95       11.66     10.30 o 
  -7   7   5      108.55       78.75     13.25 o 
  -6   7   5     1049.95      975.24     29.20 o 
  -5   7   5        5.72        9.03      7.86 o 
  -4   7   5      385.21      334.39     16.31 o 
  -3   7   5       42.48       51.98     11.96 o 
  -2   7   5      428.58      450.07     19.40 o 
  -1   7   5      327.36      357.83     17.24 o 
   0   7   5      136.17      178.47     12.83 o 
   1   7   5        6.48       12.64      7.71 o 
   2   7   5        0.78        7.82      7.90 o 
   3   7   5       26.85       31.04     12.97 o 
   4   7   5      185.40      197.89     23.74 o 
   5   7   5        2.36        4.66     12.51 o 
   6   7   5       18.37       52.08     24.71 o 
   7   7   5       23.43       41.75     20.70 o 
   8   7   5       29.27       45.84     62.30 o 
 -12   8   5        0.16       34.12     14.56 o 
 -11   8   5       53.79       76.28     16.94 o 
 -10   8   5       67.34       35.89     13.76 o 
  -9   8   5      560.44      563.96     31.49 o 
  -8   8   5       21.53       28.46     11.39 o 
  -7   8   5      372.96      459.61     27.12 o 
  -6   8   5        5.17       10.49      7.83 o 
  -5   8   5       10.73       11.73      8.24 o 
  -4   8   5       10.35        8.02      7.67 o 
  -3   8   5      171.05      190.30     15.71 o 
  -2   8   5       35.07       41.86      9.43 o 
  -1   8   5      649.34      719.08     43.73 o 
   0   8   5       27.63        5.35      9.03 o 
   1   8   5        8.02       19.18     10.93 o 
   2   8   5      128.30      135.80     21.31 o 
   3   8   5      165.57      156.66     21.93 o 
   4   8   5       13.57        4.09     13.16 o 
   5   8   5      343.54      413.54     37.04 o 
   6   8   5        0.06      -14.87     17.08 o 
   7   8   5      194.91      225.14     67.10 o 
   8   8   5        6.66      -24.84     49.08 o 
 -12   9   5       19.49       27.19     15.09 o 
 -11   9   5        1.75       16.75     15.75 o 
 -10   9   5        1.82       15.18     13.64 o 
  -9   9   5        0.19       -2.67     14.03 o 
  -8   9   5        0.53        6.32     11.18 o 
  -7   9   5       16.34       21.96     12.43 o 
  -6   9   5        0.61        6.41      9.91 o 
  -5   9   5      962.98      835.20     32.46 o 
  -4   9   5        1.72       -7.31      8.35 o 
  -3   9   5        0.16      -10.71      9.06 o 
  -2   9   5        6.41        7.31      9.18 o 
  -1   9   5       54.67       88.92     14.40 o 
   0   9   5        0.85        4.11     10.86 o 
   1   9   5     1537.35     1646.88     60.36 o 
   2   9   5       64.06       78.51     19.07 o 
   3   9   5       27.21       43.67     17.12 o 
   4   9   5       16.57        5.67     14.24 o 
   5   9   5      154.66      130.01     56.46 o 
   6   9   5       51.44       28.31     22.45 o 
   7   9   5      104.96      152.66     31.47 o 
 -11  10   5      138.02      156.21     22.27 o 
 -10  10   5        0.76       20.81     14.71 o 
  -9  10   5      174.78      171.58     21.03 o 
  -8  10   5       18.58       11.42     12.89 o 
  -7  10   5      166.63      131.36     20.27 o 
  -6  10   5      102.29       82.32     28.92 o 
  -5  10   5     2385.38     2201.43     73.64 o 
  -4  10   5        1.42        3.33     10.88 o 
  -3  10   5      108.92      147.11     18.26 o 
  -2  10   5       48.91       46.17     13.79 o 
  -1  10   5      118.08      132.71     20.66 o 
   0  10   5     1113.75      996.09     46.66 o 
   1  10   5    11012.27    11715.26    345.77 o 
   2  10   5       11.17       22.11     23.25 o 
   3  10   5      315.57      307.75     33.29 o 
   4  10   5        1.67       -6.07     15.21 o 
   5  10   5      176.45      183.40     38.10 o 
   6  10   5       89.40       44.04     38.79 o 
 -10  11   5        1.49       45.90     21.58 o 
  -9  11   5      409.93      330.70     36.32 o 
  -8  11   5      294.26      275.21     37.36 o 
  -7  11   5       98.68       65.06     39.84 o 
  -6  11   5      404.19      357.62     36.44 o 
  -5  11   5       41.92        8.56     14.16 o 
  -4  11   5       53.93       43.01     16.17 o 
  -3  11   5       51.60       38.81     13.90 o 
  -2  11   5       96.65       70.35     21.74 o 
  -1  11   5        1.66       17.96     13.22 o 
   0  11   5      471.13      485.90     35.47 o 
   1  11   5     2191.49     2462.34     96.93 o 
   2  11   5      844.91      939.13     55.35 o 
   3  11   5      165.46      143.72     26.52 o 
   4  11   5      272.34      298.02     44.95 o 
   5  11   5        2.19        8.52     27.63 o 
  -9  12   5       21.07       30.76     67.10 o 
  -8  12   5        3.75      -17.63     20.72 o 
  -7  12   5        1.80      -18.66     21.70 o 
  -6  12   5        6.07      -21.49     21.40 o 
  -5  12   5        1.05        8.08     18.32 o 
  -4  12   5      102.44       70.72     19.00 o 
  -3  12   5       38.11       49.71     30.00 o 
  -2  12   5       83.58       84.33     23.36 o 
  -1  12   5        5.88        1.44     14.62 o 
   0  12   5      111.28      142.24     23.00 o 
   1  12   5      323.72      358.82     39.22 o 
   2  12   5        6.46        2.54     16.47 o 
   3  12   5      138.54      131.47     29.53 o 
   4  12   5      264.33      352.23    130.60 o 
  -7  13   5        2.49       44.01     28.46 o 
  -6  13   5        1.93       13.49     25.12 o 
  -5  13   5        0.60      114.64     47.71 o 
  -4  13   5        0.05       37.70     75.17 o 
  -3  13   5        3.01       36.85     27.50 o 
  -2  13   5        1.22       11.45     18.76 o 
  -1  13   5        6.26       30.80     20.33 o 
   0  13   5      153.40      215.28     35.02 o 
   1  13   5        9.69        3.99     19.19 o 
   2  13   5        0.83       13.74     18.73 o 
  -3  14   5        0.03       32.17     27.27 o 
  -2  14   5      200.71      280.62     44.29 o 
  -1  14   5        9.10       41.11     26.51 o 
 -15   0   6        4.47      -20.30     17.26 o 
 -14   0   6     1271.69     1310.37     74.38 o 
 -13   0   6        2.49       24.74     27.63 o 
 -12   0   6     1298.16     1378.42     74.05 o 
 -11   0   6       10.20        7.00     41.02 o 
 -10   0   6      645.22      784.44     47.36 o 
  -9   0   6        5.72       13.65     12.20 o 
  -8   0   6     5592.74     7400.13    216.22 o 
  -7   0   6        1.28       -9.38      6.93 o 
  -6   0   6     6619.08     7349.19    213.05 o 
  -5   0   6       22.59       22.12      7.61 o 
  -4   0   6    11696.44    14388.78    303.84 o 
  -3   0   6      251.72      201.79     11.43 o 
  -2   0   6        9.01       51.14     24.44 o 
  -1   0   6       40.72       30.76      5.07 o 
   0   0   6        2.57        5.08      4.83 o 
   1   0   6     1032.89     1001.69     32.00 o 
   2   0   6    15719.83    18719.02    933.96 o 
   3   0   6     1109.88     1139.56     85.12 o 
   4   0   6      180.00      194.44     27.45 o 
   5   0   6        7.82        4.22     18.71 o 
   6   0   6     1080.59     1181.90     57.67 o 
   7   0   6      239.24      265.60     30.65 o 
   8   0   6      463.06      598.40     44.79 o 
   9   0   6        5.84       37.07     50.80 o 
 -15   1   6      128.87       93.22     18.90 o 
 -14   1   6      692.79      681.90     39.12 o 
 -13   1   6        0.06       12.74     12.45 o 
 -12   1   6      192.95      169.28     20.51 o 
 -11   1   6        2.86       31.92     25.02 o 
 -10   1   6        7.31       11.94      8.61 o 
  -9   1   6       71.89       55.51      7.25 o 
  -8   1   6     1168.85     1466.93     35.14 o 
  -7   1   6      187.94      168.91     10.27 o 
  -6   1   6      953.70     1039.77     33.24 o 
  -5   1   6       92.60       72.98      7.16 o 
  -4   1   6     3006.66     3655.16     62.40 o 
  -3   1   6      376.05      293.29     13.30 o 
  -2   1   6      714.87      806.53     17.70 o 
  -1   1   6      327.42      323.17      9.17 o 
   0   1   6     1404.57     1373.71     27.95 o 
   1   1   6      357.95      324.96     10.95 o 
   2   1   6    28714.12    32792.42    689.09 o 
   3   1   6       36.34       25.30     10.99 o 
   4   1   6      211.11      312.60     38.13 o 
   5   1   6        1.52        0.63      9.71 o 
   6   1   6      120.93      126.13     17.12 o 
   7   1   6       51.05       29.67     12.96 o 
   8   1   6      718.77      741.50     34.93 o 
   9   1   6        1.87       -8.38     21.78 o 
 -15   2   6       32.76       27.14     18.73 o 
 -14   2   6      251.90      218.98     24.88 o 
 -13   2   6        3.98        5.98     12.65 o 
 -12   2   6       66.21       89.29     19.87 o 
 -11   2   6        7.60        0.80      8.85 o 
 -10   2   6      124.94      106.98     13.39 o 
  -9   2   6       90.15       81.92     10.47 o 
  -8   2   6       31.66       34.67      7.85 o 
  -7   2   6     1079.53     1015.08     28.63 o 
  -6   2   6      191.28      266.81     12.36 o 
  -5   2   6        7.81        5.02      6.00 o 
  -4   2   6      824.91      804.77     18.60 o 
  -3   2   6       19.27        6.39      3.47 o 
  -2   2   6      212.23      205.81      9.47 o 
  -1   2   6      223.61      247.08     10.10 o 
   0   2   6       10.09       18.78      4.24 o 
   1   2   6     2462.56     2427.70     45.70 o 
   2   2   6      151.99      141.15     12.33 o 
   3   2   6       32.13       18.05      5.18 o 
   4   2   6      464.11      374.43     26.42 o 
   5   2   6       64.71       88.09     16.58 o 
   6   2   6      143.40      124.82     17.35 o 
   7   2   6       14.40       29.45     12.18 o 
   8   2   6        4.89       -3.76     21.67 o 
   9   2   6       29.56       78.52     27.78 o 
 -15   3   6        8.86        8.84     18.11 o 
 -14   3   6       11.76        8.71     13.33 o 
 -13   3   6      596.84      609.28     42.85 o 
 -12   3   6       16.48        6.65     14.86 o 
 -11   3   6      232.35      224.71     26.10 o 
 -10   3   6       32.27       23.55     10.51 o 
  -9   3   6     1033.06      904.25     30.80 o 
  -8   3   6       11.13        7.47      7.61 o 
  -7   3   6      347.89      414.79     14.00 o 
  -6   3   6       10.16        5.46      6.09 o 
  -5   3   6     1148.90     1197.99     27.26 o 
  -4   3   6      111.36       85.93      6.61 o 
  -3   3   6     1605.17     1696.02     31.11 o 
  -2   3   6      954.55      852.50     20.11 o 
  -1   3   6        3.69        5.93      3.48 o 
   0   3   6      129.67      125.62      8.16 o 
   1   3   6       12.42       12.69      4.22 o 
   2   3   6      209.44      179.11     12.41 o 
   3   3   6       54.07       58.18      7.90 o 
   4   3   6        0.29       -1.95      5.14 o 
   5   3   6        9.88        7.79      5.31 o 
   6   3   6       73.71       37.01     17.79 o 
   7   3   6        0.11       -1.34     15.46 o 
   8   3   6       48.59       56.48     26.66 o 
   9   3   6       56.55       28.94     24.66 o 
 -14   4   6        3.37       18.33     14.24 o 
 -13   4   6       18.90       24.15     13.72 o 
 -12   4   6        8.96        3.91     14.09 o 
 -11   4   6     4510.81     4972.98    122.99 o 
 -10   4   6        0.11        5.60     10.96 o 
  -9   4   6      337.40      369.21     23.95 o 
  -8   4   6        4.68       -3.60      6.77 o 
  -7   4   6      147.59      165.43     13.11 o 
  -6   4   6        7.18        0.91      4.74 o 
  -5   4   6     2823.23     3634.15     68.82 o 
  -4   4   6      120.79      107.61     11.63 o 
  -3   4   6      696.43      794.29     18.11 o 
  -2   4   6       84.79       61.74      8.51 o 
  -1   4   6     4743.17     5609.98     93.98 o 
   0   4   6        6.98        4.25      4.20 o 
   1   4   6        3.34       10.69      4.70 o 
   2   4   6       23.52       20.81      5.32 o 
   3   4   6       93.35       99.70     11.69 o 
   4   4   6      191.09      182.83     18.24 o 
   5   4   6     3111.42     3586.82     87.76 o 
   6   4   6      117.88      137.45     12.06 o 
   7   4   6        0.85       17.00      7.88 o 
   8   4   6        9.40       25.18     34.41 o 
   9   4   6      280.13      294.83     48.65 o 
 -14   5   6       17.75       31.09     20.42 o 
 -13   5   6       61.43       44.95     16.25 o 
 -12   5   6        0.79      -12.48     11.17 o 
 -11   5   6     7665.43     8765.02    204.15 o 
 -10   5   6       57.13       29.57     12.73 o 
  -9   5   6     3976.14     4065.83    102.58 o 
  -8   5   6       26.50       13.14      8.35 o 
  -7   5   6      488.41      574.84     20.60 o 
  -6   5   6       17.24        3.60      6.06 o 
  -5   5   6     1421.33     1833.62     42.43 o 
  -4   5   6       79.55       77.59      7.83 o 
  -3   5   6      538.03      661.84     17.69 o 
  -2   5   6       12.45        3.11      4.40 o 
  -1   5   6     2392.20     2970.35     54.64 o 
   0   5   6       51.33       37.01      5.68 o 
   1   5   6      104.13      130.88      8.81 o 
   2   5   6       20.85       23.84      5.91 o 
   3   5   6       25.35       34.39      6.68 o 
   4   5   6        0.34       13.49      9.76 o 
   5   5   6     1256.83     1424.17     57.48 o 
   6   5   6        8.58       21.38     12.21 o 
   7   5   6       84.27      125.50     21.05 o 
   8   5   6        9.35       12.97     13.37 o 
 -14   6   6        8.79       27.20     16.70 o 
 -13   6   6     1067.77      973.56     48.02 o 
 -12   6   6      332.39      359.50     26.81 o 
 -11   6   6     2414.04     2715.94     77.53 o 
 -10   6   6       98.36      133.25     17.11 o 
  -9   6   6      491.94      489.68     27.73 o 
  -8   6   6      518.09      472.39     25.82 o 
  -7   6   6     1103.85     1048.51     29.80 o 
  -6   6   6      378.83      393.27     17.65 o 
  -5   6   6      372.59      427.31     18.09 o 
  -4   6   6      342.81      340.79     24.08 o 
  -3   6   6     1449.17     1482.98     36.84 o 
  -2   6   6     1169.71     1234.78     30.08 o 
  -1   6   6     1855.38     2297.64     47.66 o 
   0   6   6        3.10        0.67      5.42 o 
   1   6   6      403.53      427.77     22.04 o 
   2   6   6       25.35       32.70     21.87 o 
   3   6   6      230.10      234.58     32.60 o 
   4   6   6       69.91       92.22     11.75 o 
   5   6   6      644.63      744.68     73.75 o 
   6   6   6      307.28      342.30     36.90 o 
   7   6   6       63.54       59.95     20.57 o 
   8   6   6        1.83      -36.04     38.61 o 
 -13   7   6       84.22       78.76     17.85 o 
 -12   7   6       33.57       30.67     13.70 o 
 -11   7   6       52.61       46.33     13.35 o 
 -10   7   6      168.91      229.11     21.92 o 
  -9   7   6       11.54       14.46     11.46 o 
  -8   7   6      740.86      682.77     38.52 o 
  -7   7   6       15.76       10.05      8.83 o 
  -6   7   6      797.07      778.19     26.22 o 
  -5   7   6        3.70       -1.50      6.79 o 
  -4   7   6        0.53       13.80      7.06 o 
  -3   7   6      103.96       99.31     11.63 o 
  -2   7   6      640.26      829.40     29.22 o 
  -1   7   6       25.73       36.75     11.43 o 
   0   7   6       28.05       25.92     11.30 o 
   1   7   6       17.58       17.28     10.80 o 
   2   7   6       78.01       73.17     16.24 o 
   3   7   6        0.79        1.39     10.78 o 
   4   7   6      128.38      126.29     25.24 o 
   5   7   6        1.20       15.06      8.47 o 
   6   7   6       80.78       27.73     18.39 o 
   7   7   6      115.63       80.24     24.22 o 
 -13   8   6        0.63       11.35     14.76 o 
 -12   8   6      102.42      133.85     19.67 o 
 -11   8   6        1.74       -5.19     12.17 o 
 -10   8   6      297.78      381.99     35.12 o 
  -9   8   6        0.49       -1.96     10.44 o 
  -8   8   6        6.08      -15.95      9.63 o 
  -7   8   6        0.02      -13.84      9.09 o 
  -6   8   6      488.83      613.93     24.54 o 
  -5   8   6        0.67        8.73      8.60 o 
  -4   8   6        7.46       -7.92      7.73 o 
  -3   8   6       48.01       21.50     11.44 o 
  -2   8   6      521.58      571.36     28.61 o 
  -1   8   6      180.89      159.26     19.17 o 
   0   8   6      183.55      229.21     39.54 o 
   1   8   6        5.56        2.06     10.35 o 
   2   8   6      296.31      305.49     29.62 o 
   3   8   6      206.27      195.34     26.29 o 
   4   8   6      534.76      630.96     41.57 o 
   5   8   6       18.52       31.00     25.57 o 
   6   8   6        0.01      -17.28     25.06 o 
   7   8   6        0.02       18.41     20.29 o 
 -12   9   6      139.19      179.51     48.29 o 
 -11   9   6       11.98       11.93     14.02 o 
 -10   9   6      127.28      147.65     20.35 o 
  -9   9   6        0.09        3.39     12.00 o 
  -8   9   6      361.87      409.88     27.36 o 
  -7   9   6        1.34        3.63     11.36 o 
  -6   9   6       14.69       33.24     12.58 o 
  -5   9   6        2.80        2.32      9.32 o 
  -4   9   6       40.30       15.07     11.44 o 
  -3   9   6        6.21       -5.20      9.69 o 
  -2   9   6      164.67      159.17     25.07 o 
  -1   9   6       20.15       19.65     14.66 o 
   0   9   6      435.50      622.86     36.64 o 
   1   9   6      224.07      210.41     23.66 o 
   2   9   6     1524.77     1873.53     76.92 o 
   3   9   6      255.99      237.43     30.48 o 
   4   9   6      502.84      602.69     49.28 o 
   5   9   6       56.74       48.74     24.19 o 
   6   9   6        3.73       41.76     23.35 o 
 -11  10   6       26.02       54.43     17.76 o 
 -10  10   6        1.35       24.00     14.80 o 
  -9  10   6        9.44        9.18     13.96 o 
  -8  10   6      379.64      412.88     35.13 o 
  -7  10   6       50.17       65.56     16.34 o 
  -6  10   6        5.75        1.03     14.73 o 
  -5  10   6      517.20      437.65     31.79 o 
  -4  10   6        3.49        3.83     11.55 o 
  -3  10   6       83.83       44.89     14.49 o 
  -2  10   6      449.92      526.45     34.77 o 
  -1  10   6      188.05      198.81     23.33 o 
   0  10   6      159.42      119.68     20.00 o 
   1  10   6      411.12      362.17     35.05 o 
   2  10   6      853.46     1010.46     55.03 o 
   3  10   6        6.83       -2.86     15.66 o 
   4  10   6       36.71       31.93     17.16 o 
   5  10   6       15.20       11.75     45.82 o 
 -10  11   6       14.72       -1.14     15.87 o 
  -9  11   6       67.69       97.44     39.15 o 
  -8  11   6        8.41       21.49     17.87 o 
  -7  11   6       10.86        6.34     15.58 o 
  -6  11   6      479.40      365.90     37.05 o 
  -5  11   6      194.31      147.74     22.19 o 
  -4  11   6      238.39      205.06     38.87 o 
  -3  11   6        7.04       -3.11     13.29 o 
  -2  11   6      185.74      163.29     22.84 o 
  -1  11   6      491.73      464.92     54.40 o 
   0  11   6      287.88      225.27     38.00 o 
   1  11   6     1083.72     1172.44     62.54 o 
   2  11   6      590.59      704.97     49.32 o 
   3  11   6      372.09      388.06     38.42 o 
   4  11   6      471.64      533.01     56.48 o 
  -9  12   6       23.26       77.46     46.85 o 
  -8  12   6        0.04       37.85     24.61 o 
  -7  12   6      391.35      324.68     38.52 o 
  -6  12   6        4.21       37.61     23.91 o 
  -5  12   6       50.66       28.35     21.63 o 
  -4  12   6       26.55       39.13     20.95 o 
  -3  12   6        7.92      -28.33     14.16 o 
  -2  12   6        0.04        4.24     15.67 o 
  -1  12   6      199.55      192.63     26.27 o 
   0  12   6        6.04       26.08     17.38 o 
   1  12   6      813.67      940.38     58.66 o 
   2  12   6        2.81       22.48     18.62 o 
   3  12   6        5.53        9.56     18.57 o 
  -7  13   6       40.02       57.42     44.45 o 
  -6  13   6        3.79       31.92     31.23 o 
  -5  13   6       26.35      -18.54     30.89 o 
  -4  13   6        4.44       27.99     21.33 o 
  -3  13   6     1214.21     1444.06    149.84 o 
  -2  13   6       22.69       27.55     20.63 o 
  -1  13   6      160.09      198.91     30.27 o 
   0  13   6       68.14       78.33     25.56 o 
   1  13   6       39.97       26.05     47.98 o 
 -15   1   7        0.05        6.77     13.93 o 
 -14   1   7       75.07       49.68     15.10 o 
 -13   1   7        0.13       -0.68     12.63 o 
 -12   1   7       54.82       50.20     19.17 o 
 -11   1   7       19.72       25.36     21.60 o 
 -10   1   7        0.40        3.17      7.64 o 
  -9   1   7       54.61       39.52     11.07 o 
  -8   1   7      220.48      185.22     11.92 o 
  -7   1   7      400.84      495.51     21.59 o 
  -6   1   7        0.04       -2.69      4.37 o 
  -5   1   7      257.76      361.85     13.37 o 
  -4   1   7      976.94      904.63     24.85 o 
  -3   1   7     2863.20     3323.88     57.82 o 
  -2   1   7      183.36      229.02      9.30 o 
  -1   1   7      690.82      718.76     15.64 o 
   0   1   7      612.58      570.63     15.00 o 
   1   1   7      491.32      559.50     19.70 o 
   2   1   7       76.97       56.33     14.08 o 
   3   1   7      226.23      239.59     25.41 o 
   4   1   7       20.63       19.29     12.81 o 
   5   1   7       99.80       96.30     33.70 o 
   6   1   7       96.87       80.67     15.08 o 
   7   1   7       92.17       74.74     15.16 o 
   8   1   7        0.19       -7.99     15.49 o 
 -15   2   7       31.35       44.65     16.26 o 
 -14   2   7      158.46      152.86     21.78 o 
 -13   2   7       38.12       25.71     14.45 o 
 -12   2   7      128.88       97.82     17.40 o 
 -11   2   7      147.44      133.76     18.65 o 
 -10   2   7       38.87       66.69     15.74 o 
  -9   2   7       91.40       90.58     12.64 o 
  -8   2   7      234.78      265.29     13.63 o 
  -7   2   7      825.14      840.82     23.73 o 
  -6   2   7     1786.47     1712.69     39.20 o 
  -5   2   7      159.53      177.82     13.04 o 
  -4   2   7      547.32      556.86     16.52 o 
  -3   2   7      220.95      228.12      9.71 o 
  -2   2   7       62.94       66.55      7.95 o 
  -1   2   7        9.30       20.13      4.17 o 
   0   2   7      605.64      646.91     16.25 o 
   1   2   7     1723.20     1798.02     35.67 o 
   2   2   7      167.22      157.96     10.53 o 
   3   2   7       69.90       60.84      7.96 o 
   4   2   7      236.87      216.58     25.78 o 
   5   2   7     2110.43     2177.27     74.67 o 
   6   2   7       48.43       44.08     16.80 o 
   7   2   7      103.65       77.41     15.62 o 
   8   2   7        0.03       28.82     24.09 o 
 -15   3   7        0.96        8.19     14.99 o 
 -14   3   7        0.30      -15.90     12.88 o 
 -13   3   7      103.19      106.64     18.89 o 
 -12   3   7      201.88      189.32     18.43 o 
 -11   3   7       49.71       34.75     11.49 o 
 -10   3   7      247.96      253.86     19.47 o 
  -9   3   7       10.66        8.15      7.79 o 
  -8   3   7      223.12      215.07     11.04 o 
  -7   3   7        3.25        1.87      4.67 o 
  -6   3   7        4.32        1.46      4.67 o 
  -5   3   7       23.52        4.92      5.96 o 
  -4   3   7      362.49      369.34     16.57 o 
  -3   3   7       70.56       61.62      5.67 o 
  -2   3   7     5359.35     5359.47     85.82 o 
  -1   3   7        0.99        7.53      3.80 o 
   0   3   7      644.21      667.64     18.62 o 
   1   3   7       37.15       38.80      7.19 o 
   2   3   7      235.16      239.55     14.47 o 
   3   3   7      121.11      141.03     14.06 o 
   4   3   7      221.61      269.96     13.44 o 
   5   3   7       58.57       62.31     16.73 o 
   6   3   7      138.38      123.63     22.39 o 
   7   3   7        4.33       -0.40     14.70 o 
   8   3   7      246.54      196.77     44.23 o 
 -15   4   7        1.31       -4.86     15.68 o 
 -14   4   7       71.10       53.59     17.46 o 
 -13   4   7       13.19       10.26     16.09 o 
 -12   4   7      728.31      760.42     35.08 o 
 -11   4   7       17.20       13.22     10.68 o 
 -10   4   7      342.10      422.92     52.21 o 
  -9   4   7       15.07        4.21      7.70 o 
  -8   4   7       55.49       40.46      7.79 o 
  -7   4   7       26.12       13.11      5.48 o 
  -6   4   7      279.02      271.68     12.75 o 
  -5   4   7        0.02       -4.71      4.36 o 
  -4   4   7       35.82       29.92      7.21 o 
  -3   4   7        1.87       -1.68      4.60 o 
  -2   4   7      772.71      882.69     19.94 o 
  -1   4   7        1.57        1.93      3.92 o 
   0   4   7      247.22      288.05     18.21 o 
   1   4   7        4.50        7.94      4.47 o 
   2   4   7      201.41      248.65     13.40 o 
   3   4   7       32.75       38.49      8.14 o 
   4   4   7       16.70       21.63      7.35 o 
   5   4   7       18.21       28.28      7.33 o 
   6   4   7      260.36      290.07     25.42 o 
   7   4   7        9.69        8.92     32.61 o 
   8   4   7      209.36      101.25     35.92 o 
 -14   5   7       73.79       63.39     18.41 o 
 -13   5   7       19.88       31.01     13.74 o 
 -12   5   7      606.00      633.17     32.89 o 
 -11   5   7      263.19      237.40     21.17 o 
 -10   5   7     7419.19     7996.73    185.57 o 
  -9   5   7      122.94      106.36     18.75 o 
  -8   5   7      696.43      765.02     28.70 o 
  -7   5   7        5.56        0.62      7.11 o 
  -6   5   7        5.98       14.38      6.56 o 
  -5   5   7       21.65       17.48      5.80 o 
  -4   5   7     2110.87     2455.63     47.30 o 
  -3   5   7       63.80       67.25      5.99 o 
  -2   5   7      492.03      585.61     18.11 o 
  -1   5   7      182.66      166.45     10.24 o 
   0   5   7      460.68      521.59     18.56 o 
   1   5   7       26.30       22.21      6.64 o 
   2   5   7      105.29      131.92     12.00 o 
   3   5   7       42.82       32.47     10.90 o 
   4   5   7        2.15        9.09     10.72 o 
   5   5   7       41.37       53.00     13.55 o 
   6   5   7       35.63       30.58     12.04 o 
   7   5   7       78.37       70.59     20.77 o 
   8   5   7      127.85      132.02     38.62 o 
 -14   6   7        0.18       11.81     19.43 o 
 -13   6   7      135.88      116.75     18.48 o 
 -12   6   7      246.33      284.54     24.89 o 
 -11   6   7     1143.81     1106.37     45.50 o 
 -10   6   7     1219.74     1120.22     41.40 o 
  -9   6   7      544.48      520.57     50.19 o 
  -8   6   7     2311.37     2374.63     60.42 o 
  -7   6   7        7.36        5.39      7.30 o 
  -6   6   7      346.92      396.10     18.22 o 
  -5   6   7       99.89      124.80     10.92 o 
  -4   6   7      224.40      228.44     13.18 o 
  -3   6   7      710.42      597.96     25.80 o 
  -2   6   7      826.28      868.68     24.27 o 
  -1   6   7       26.03       19.43      7.58 o 
   0   6   7      215.48      229.38     17.49 o 
   1   6   7      149.58      107.09     12.58 o 
   2   6   7       67.69       80.57     22.34 o 
   3   6   7      133.14      129.45     15.61 o 
   4   6   7      112.40      137.82     20.21 o 
   5   6   7        3.79       -8.85     11.77 o 
   6   6   7      286.09      277.80     31.47 o 
   7   6   7       49.38       79.87     62.81 o 
 -13   7   7      100.64       65.55     19.63 o 
 -12   7   7       13.85        4.51     13.38 o 
 -11   7   7       40.52       20.49     20.16 o 
 -10   7   7      521.35      476.45     42.85 o 
  -9   7   7      441.78      476.80     27.49 o 
  -8   7   7      572.50      509.46     28.14 o 
  -7   7   7       16.08       18.57     10.63 o 
  -6   7   7        0.45       10.20      7.86 o 
  -5   7   7       10.89        2.51      7.24 o 
  -4   7   7      214.02      228.10     16.97 o 
  -3   7   7       75.10       69.19     12.86 o 
  -2   7   7       88.45       82.04     22.76 o 
  -1   7   7        6.21        5.20      9.94 o 
   0   7   7       33.20       22.28     11.12 o 
   1   7   7        7.10        2.77      9.74 o 
   2   7   7      199.26      207.56     28.10 o 
   3   7   7       77.45       85.41     18.54 o 
   4   7   7        0.08       -2.93      8.12 o 
   5   7   7        1.63        7.65     16.53 o 
   6   7   7      175.31      121.79     26.14 o 
   7   7   7       44.86       67.07     22.50 o 
 -13   8   7       98.91       84.99     35.68 o 
 -12   8   7       27.11       34.47     15.26 o 
 -11   8   7      269.75      306.40     29.28 o 
 -10   8   7        0.73        4.11     11.55 o 
  -9   8   7       75.02       89.86     15.90 o 
  -8   8   7        1.04        9.55     11.38 o 
  -7   8   7       10.21        9.18     10.53 o 
  -6   8   7      102.96       46.92     17.81 o 
  -5   8   7        0.27        3.33      8.71 o 
  -4   8   7       10.42       18.32      9.76 o 
  -3   8   7      193.70      189.23     18.52 o 
  -2   8   7       46.92       39.65     23.78 o 
  -1   8   7       20.01        9.64     11.20 o 
   0   8   7       21.82       36.64     12.53 o 
   1   8   7      263.36      333.39     31.86 o 
   2   8   7      137.48      112.58     28.48 o 
   3   8   7      107.75      113.04     26.24 o 
   4   8   7        0.95       17.25     15.32 o 
   5   8   7       26.72        0.29     18.28 o 
   6   8   7       29.00       25.10     33.64 o 
 -12   9   7        7.09       24.18     14.61 o 
 -11   9   7       29.61       39.86     15.41 o 
 -10   9   7        9.78       -1.90     13.03 o 
  -9   9   7       51.79       22.68     12.89 o 
  -8   9   7        6.32       19.42     16.24 o 
  -7   9   7      275.90      224.85     24.03 o 
  -6   9   7        0.00       13.61     10.44 o 
  -5   9   7      253.09      312.92     29.46 o 
  -4   9   7        3.87       -2.55     10.05 o 
  -3   9   7      361.80      336.04     27.58 o 
  -2   9   7       12.50      -15.33     10.76 o 
  -1   9   7      119.88      148.05     20.89 o 
   0   9   7       55.04       34.30     14.52 o 
   1   9   7       68.44       65.78     16.65 o 
   2   9   7      161.56      197.11     60.46 o 
   3   9   7     2144.80     2285.94     90.63 o 
   4   9   7        0.34       -6.62     15.31 o 
   5   9   7      349.46      287.45     39.47 o 
 -11  10   7      138.70      242.76     31.36 o 
 -10  10   7        0.36       17.09     16.07 o 
  -9  10   7        1.91        4.49     16.26 o 
  -8  10   7       83.56       61.58     32.57 o 
  -7  10   7     1253.45      979.98     56.43 o 
  -6  10   7       39.50       28.79     19.72 o 
  -5  10   7      539.05      568.44     32.38 o 
  -4  10   7        3.31       14.16     14.55 o 
  -3  10   7      146.77      139.92     29.23 o 
  -2  10   7        7.21       15.20     13.45 o 
  -1  10   7     3062.36     3131.30     99.68 o 
   0  10   7        2.47        1.68     12.66 o 
   1  10   7      227.72      191.72     27.94 o 
   2  10   7      517.41      449.05     39.63 o 
   3  10   7       69.24       64.43     20.21 o 
   4  10   7      109.46       64.86     27.39 o 
 -10  11   7       16.15       44.98     20.59 o 
  -9  11   7       28.19       31.79     19.12 o 
  -8  11   7      161.64      127.84     25.29 o 
  -7  11   7      195.26      110.21     31.15 o 
  -6  11   7       78.53       77.53     37.79 o 
  -5  11   7      230.44      222.97     31.03 o 
  -4  11   7        0.61       -0.72     14.42 o 
  -3  11   7       88.45       92.18     19.32 o 
  -2  11   7      918.77      898.96     47.93 o 
  -1  11   7      485.03      419.39     34.93 o 
   0  11   7      298.32      302.24     31.81 o 
   1  11   7        0.47        9.97     17.30 o 
   2  11   7       22.82       19.96     32.51 o 
   3  11   7     1863.92     1830.59     81.64 o 
  -9  12   7        6.09       13.85     18.83 o 
  -8  12   7       10.52       26.61     20.37 o 
  -7  12   7      120.71       56.38     21.95 o 
  -6  12   7       89.49       82.65     29.03 o 
  -5  12   7        2.19       16.31     19.07 o 
  -4  12   7       27.79       34.62     25.72 o 
  -3  12   7       58.14       24.49     19.07 o 
  -2  12   7      106.93      142.21     24.63 o 
  -1  12   7        6.94       13.64     18.03 o 
   0  12   7       23.50       14.11     17.76 o 
   1  12   7       27.61       30.84     20.73 o 
   2  12   7       61.07       11.79     20.16 o 
  -6  13   7       22.56       34.65     28.04 o 
  -5  13   7        0.95       16.26     25.20 o 
  -4  13   7      413.94      387.60     41.90 o 
  -3  13   7        9.88       -7.23     18.32 o 
  -2  13   7       91.11      123.61     29.54 o 
  -1  13   7        9.38        4.51     18.48 o 
   0  13   7       10.75       13.35     20.26 o 
 -15   0   8       27.14       21.39     22.27 o 
 -14   0   8      485.18      354.75     43.93 o 
 -13   0   8        4.74       21.19     19.20 o 
 -12   0   8     2242.12     2054.60     98.08 o 
 -11   0   8        7.96       28.53     16.40 o 
 -10   0   8       54.71       66.09     11.97 o 
  -9   0   8        0.08      -16.40      9.66 o 
  -8   0   8        2.53        8.23     10.80 o 
  -7   0   8       12.99       20.48      7.80 o 
  -6   0   8    21906.24    28183.98    665.73 o 
  -5   0   8      309.97      291.01     15.92 o 
  -4   0   8       47.63       69.58     11.41 o 
  -3   0   8       38.95       49.44      7.68 o 
  -2   0   8       18.12       13.62      5.37 o 
  -1   0   8       92.98       54.36      8.12 o 
   0   0   8    37986.05    45758.87   1067.03 o 
   1   0   8       51.85       48.04     10.44 o 
   2   0   8       18.23        9.27     18.88 o 
   3   0   8       19.39       32.51     17.72 o 
   4   0   8      160.46      264.90     35.45 o 
   5   0   8       79.65       90.39     25.72 o 
   6   0   8      145.18      183.49     27.09 o 
   7   0   8        0.92       12.31     23.47 o 
   8   0   8       17.28       31.02     21.53 o 
 -15   1   8        0.09       10.06     14.92 o 
 -14   1   8      369.63      343.58     32.45 o 
 -13   1   8        0.11        1.60     11.62 o 
 -12   1   8      190.14      181.31     28.78 o 
 -11   1   8        4.21        1.75      8.46 o 
 -10   1   8       48.72       79.84     15.43 o 
  -9   1   8        1.33        2.89      5.85 o 
  -8   1   8      278.77      309.88     24.30 o 
  -7   1   8       59.70       64.83      8.23 o 
  -6   1   8       27.12       20.92      6.08 o 
  -5   1   8      393.64      364.33     16.81 o 
  -4   1   8     2506.21     2815.32     51.16 o 
  -3   1   8       82.48       56.58      5.61 o 
  -2   1   8      211.64      244.18      9.49 o 
  -1   1   8     1716.34     1783.38     38.51 o 
   0   1   8      658.17      727.62     18.40 o 
   1   1   8        1.77        4.58      4.37 o 
   2   1   8       53.56       25.51     15.48 o 
   3   1   8      638.69      547.49     38.52 o 
   4   1   8     2297.88     2543.44     96.55 o 
   5   1   8      121.41       85.09     16.98 o 
   6   1   8      141.61      162.44     20.71 o 
   7   1   8       46.89       66.25     16.32 o 
   8   1   8      293.26      284.27     32.63 o 
 -15   2   8        2.99        3.37     14.41 o 
 -14   2   8       40.18       23.59     15.59 o 
 -13   2   8      294.79      274.00     34.21 o 
 -12   2   8      429.19      370.21     28.61 o 
 -11   2   8       88.93       82.56     13.72 o 
 -10   2   8        1.17       -3.10     13.23 o 
  -9   2   8       46.57       46.35     10.89 o 
  -8   2   8      455.42      419.42     25.37 o 
  -7   2   8       54.87       74.84      9.55 o 
  -6   2   8     1633.37     1722.54     40.26 o 
  -5   2   8      144.34      124.72      8.37 o 
  -4   2   8        0.65       -0.81      3.53 o 
  -3   2   8       30.22       27.41      4.91 o 
  -2   2   8       64.41       86.10      6.86 o 
  -1   2   8      720.36      849.80     24.17 o 
   0   2   8        2.46        5.52      4.00 o 
   1   2   8       82.01       53.33      7.60 o 
   2   2   8       79.50       99.06     12.45 o 
   3   2   8      130.02      116.25     20.81 o 
   4   2   8     1380.88     1436.78     66.82 o 
   5   2   8       68.77       47.99     23.76 o 
   6   2   8      118.57       94.18     17.78 o 
   7   2   8       16.74       28.96     13.99 o 
 -15   3   8        7.45       -4.06     14.20 o 
 -14   3   8        4.98       -2.09     16.84 o 
 -13   3   8       18.55       21.00     13.56 o 
 -12   3   8        2.28        7.13     10.45 o 
 -11   3   8        3.06       22.39     11.61 o 
 -10   3   8      149.98      123.17     16.88 o 
  -9   3   8     1569.55     1642.79     45.41 o 
  -8   3   8       67.45       83.75      8.51 o 
  -7   3   8      154.01      145.56     11.10 o 
  -6   3   8        1.37        3.97      5.12 o 
  -5   3   8        0.66       -6.45      4.01 o 
  -4   3   8       83.27       83.21      6.78 o 
  -3   3   8     1596.17     1763.99     33.70 o 
  -2   3   8      787.28      759.51     18.38 o 
  -1   3   8       98.37      105.09      7.96 o 
   0   3   8      177.34      184.95     13.98 o 
   1   3   8       23.75       26.92      4.68 o 
   2   3   8        3.76       18.49      7.01 o 
   3   3   8       36.62       41.98     13.34 o 
   4   3   8       97.20       80.90     17.52 o 
   5   3   8       20.37       30.05     15.44 o 
   6   3   8      112.93      106.02     18.04 o 
   7   3   8      243.34      215.91     41.74 o 
 -15   4   8        0.53       12.31     15.08 o 
 -14   4   8       19.20        8.34     14.71 o 
 -13   4   8      157.26      129.00     21.34 o 
 -12   4   8        0.74        9.15     11.83 o 
 -11   4   8      423.97      570.01     32.07 o 
 -10   4   8        2.12        3.37     14.97 o 
  -9   4   8        0.36       -8.20      8.10 o 
  -8   4   8        2.15       13.26      6.34 o 
  -7   4   8     3498.99     3605.50     70.23 o 
  -6   4   8        2.97       -6.92      4.94 o 
  -5   4   8       69.52       67.35      7.60 o 
  -4   4   8      177.51      167.07      9.14 o 
  -3   4   8      632.97      698.55     17.83 o 
  -2   4   8        2.01       11.38      4.56 o 
  -1   4   8      227.91      294.24     13.70 o 
   0   4   8      102.04       98.61     10.12 o 
   1   4   8        5.46        6.98      5.35 o 
   2   4   8      188.09      169.50     14.36 o 
   3   4   8       43.30       36.07      9.16 o 
   4   4   8        0.79        5.77      6.37 o 
   5   4   8       23.59       22.19      9.77 o 
   6   4   8        0.03      -24.38     20.56 o 
   7   4   8      468.04      417.38     74.48 o 
 -15   5   8      343.12      453.72     37.08 o 
 -14   5   8        0.16       -0.79     16.68 o 
 -13   5   8        9.70       31.98     15.20 o 
 -12   5   8        0.36        5.05     11.56 o 
 -11   5   8     1370.94     1373.68     47.43 o 
 -10   5   8      247.91      256.51     21.12 o 
  -9   5   8    21409.39    24519.21    481.24 o 
  -8   5   8       15.19       -0.65      7.22 o 
  -7   5   8      280.86      292.18     14.61 o 
  -6   5   8        5.18        2.05      5.67 o 
  -5   5   8      337.41      406.54     16.28 o 
  -4   5   8      129.65       93.18      7.81 o 
  -3   5   8     6753.76     8453.10    133.65 o 
  -2   5   8        1.79        4.22      4.24 o 
  -1   5   8      534.65      658.36     26.35 o 
   0   5   8       20.31        9.06      6.31 o 
   1   5   8        4.02       -1.00      7.44 o 
   2   5   8       19.63        7.91     11.60 o 
   3   5   8      642.01      737.97     35.58 o 
   4   5   8        0.32       19.04     10.01 o 
   5   5   8       86.00      108.95     17.44 o 
   6   5   8        0.20        7.47     12.36 o 
   7   5   8       94.90       28.83     42.91 o 
 -14   6   8       51.32       56.63     18.29 o 
 -13   6   8        0.06       19.25     14.18 o 
 -12   6   8      488.38      446.27     29.45 o 
 -11   6   8     1453.53     1303.11     56.58 o 
 -10   6   8      132.11      119.88     22.92 o 
  -9   6   8     1266.20     1295.30     44.81 o 
  -8   6   8       59.04       39.92     10.45 o 
  -7   6   8      378.23      422.58     22.26 o 
  -6   6   8       40.75       28.21      8.12 o 
  -5   6   8        0.09        1.31      6.05 o 
  -4   6   8        1.39        1.06      5.99 o 
  -3   6   8      301.92      350.50     19.94 o 
  -2   6   8        4.65        3.75      8.82 o 
  -1   6   8      172.80      224.99     18.14 o 
   0   6   8      509.95      512.26     27.28 o 
   1   6   8      390.00      430.19     25.25 o 
   2   6   8        0.90        2.58     10.95 o 
   3   6   8      245.22      271.01     16.82 o 
   4   6   8       11.64       16.18     12.49 o 
   5   6   8       48.36       42.60     15.61 o 
   6   6   8      155.44      157.86     42.73 o 
 -14   7   8      200.90      240.29     34.81 o 
 -13   7   8       29.88       42.14     15.39 o 
 -12   7   8        0.02        5.16     12.32 o 
 -11   7   8        0.53        2.12     11.87 o 
 -10   7   8      941.06     1058.78     42.23 o 
  -9   7   8      554.01      590.09     31.74 o 
  -8   7   8      107.58       70.24     12.51 o 
  -7   7   8       47.17       35.32     10.07 o 
  -6   7   8      627.22      609.89     25.01 o 
  -5   7   8       82.15       74.17     12.77 o 
  -4   7   8      161.02      151.68     25.02 o 
  -3   7   8       24.49       27.84     15.11 o 
  -2   7   8       19.96        6.44     10.36 o 
  -1   7   8       15.16       13.56     11.12 o 
   0   7   8       19.38       10.71     12.58 o 
   1   7   8       47.51       28.80     13.33 o 
   2   7   8        0.44        1.93     13.17 o 
   3   7   8       83.86       65.45     18.88 o 
   4   7   8        7.64        9.16     15.43 o 
   5   7   8        0.22       30.37     14.84 o 
   6   7   8       18.90        5.87     18.27 o 
 -13   8   8        0.00       -0.28     14.67 o 
 -12   8   8        0.97       21.14     13.66 o 
 -11   8   8        0.00       11.55     11.92 o 
 -10   8   8      129.61      161.40     20.11 o 
  -9   8   8       19.63       13.96     11.47 o 
  -8   8   8        0.22       11.37     10.40 o 
  -7   8   8        2.23      -11.56      8.93 o 
  -6   8   8      139.56       94.13     16.93 o 
  -5   8   8       14.10        9.50      9.81 o 
  -4   8   8        4.68       -6.12     12.39 o 
  -3   8   8        0.00       -6.59      9.83 o 
  -2   8   8       18.51       30.59     13.37 o 
  -1   8   8       21.50        6.51     11.80 o 
   0   8   8       36.36       52.54     15.05 o 
   1   8   8       13.90       23.23     12.42 o 
   2   8   8      152.80      176.91     24.54 o 
   3   8   8       10.74       17.29     15.73 o 
   4   8   8       52.27       46.12     17.49 o 
   5   8   8       13.28      -12.08     20.94 o 
 -12   9   8      191.33      249.26     26.26 o 
 -11   9   8        0.20       -1.27     13.47 o 
 -10   9   8       72.75       70.36     18.22 o 
  -9   9   8        0.08        8.23     15.81 o 
  -8   9   8       37.19       90.54     20.72 o 
  -7   9   8       36.61       18.84     14.86 o 
  -6   9   8       25.89       26.89     12.13 o 
  -5   9   8       12.05        4.61     13.04 o 
  -4   9   8       13.31        7.02     12.38 o 
  -3   9   8        0.25        3.06     15.90 o 
  -2   9   8       63.41       70.05     16.37 o 
  -1   9   8       94.63       36.11     32.60 o 
   0   9   8      245.92      218.80     25.16 o 
   1   9   8        4.46       28.96     15.34 o 
   2   9   8      726.93      963.74     65.39 o 
   3   9   8      179.17      157.07     45.34 o 
   4   9   8      712.87      797.56     51.17 o 
 -11  10   8        6.15       13.20     16.57 o 
 -10  10   8        8.79       23.49     33.12 o 
  -9  10   8        9.04        2.82     17.66 o 
  -8  10   8      163.63      135.51     28.09 o 
  -7  10   8      131.70       99.56     21.97 o 
  -6  10   8     1385.49     1369.63     64.25 o 
  -5  10   8       78.10       54.37     17.26 o 
  -4  10   8        1.75      -13.55     12.40 o 
  -3  10   8        0.34       12.97     12.80 o 
  -2  10   8       20.44       21.92     14.47 o 
  -1  10   8       30.01       29.48     15.60 o 
   0  10   8     1312.99     1481.92     61.90 o 
   1  10   8      538.83      545.46     44.40 o 
   2  10   8      760.04      761.73     51.11 o 
   3  10   8       66.68       57.84     23.02 o 
 -10  11   8       62.16       40.29     21.40 o 
  -9  11   8      139.01      141.98     26.40 o 
  -8  11   8      368.12      279.00     42.14 o 
  -7  11   8      191.51      194.08     45.82 o 
  -6  11   8        2.64       16.99     21.05 o 
  -5  11   8        2.64       26.42     18.75 o 
  -4  11   8      148.29      143.00     25.96 o 
  -3  11   8      148.78      127.79     41.96 o 
  -2  11   8      153.19       88.68     20.92 o 
  -1  11   8      102.30       98.59     20.74 o 
   0  11   8       42.25       33.96     17.06 o 
   1  11   8      596.00      614.33     48.47 o 
   2  11   8     1152.09     1255.10     67.52 o 
  -8  12   8        0.07       24.30     25.36 o 
  -7  12   8      278.17      236.97     42.24 o 
  -6  12   8        9.56      -11.85     22.43 o 
  -5  12   8       38.73       33.36     21.62 o 
  -4  12   8       25.84       42.10     21.89 o 
  -3  12   8      271.20      331.10     36.43 o 
  -2  12   8      169.04      124.68     26.46 o 
  -1  12   8      132.10      102.18     21.68 o 
   0  12   8       12.14       13.02     25.16 o 
   1  12   8        0.49       39.58     21.11 o 
  -6  13   8        0.62       18.79     25.50 o 
  -5  13   8      132.55      115.26     32.80 o 
  -4  13   8        8.77       13.52     19.03 o 
  -3  13   8        2.00       -3.84     18.98 o 
  -2  13   8        2.36        4.90     17.76 o 
 -15   1   9      222.46      198.51     31.74 o 
 -14   1   9        7.54        1.03     13.99 o 
 -13   1   9        0.17       11.29     17.39 o 
 -12   1   9       15.99       -2.24     24.33 o 
 -11   1   9        6.30       -7.51      9.65 o 
 -10   1   9       40.31       27.37      8.29 o 
  -9   1   9      315.23      278.50     15.75 o 
  -8   1   9        6.88        4.13      5.84 o 
  -7   1   9      214.75      241.52     13.94 o 
  -6   1   9      129.82       96.74     13.94 o 
  -5   1   9      384.65      379.56     14.10 o 
  -4   1   9       15.71        7.72      3.94 o 
  -3   1   9      770.92     1006.59     21.93 o 
  -2   1   9       29.30       30.74      4.93 o 
  -1   1   9      158.24      188.80      9.77 o 
   0   1   9      180.72      171.69      8.59 o 
   1   1   9       95.87       83.17      8.19 o 
   2   1   9      558.82      437.13     35.69 o 
   3   1   9     4412.26     4525.15    154.36 o 
   4   1   9       52.32       28.11     13.98 o 
   5   1   9      111.78       80.56     19.11 o 
   6   1   9       94.27       76.04     22.16 o 
   7   1   9       12.56       18.77     14.70 o 
 -15   2   9       44.19       79.47     25.81 o 
 -14   2   9       13.08       34.11     16.30 o 
 -13   2   9      492.43      532.75     35.12 o 
 -12   2   9       76.39       84.44     16.60 o 
 -11   2   9       34.70       -6.65     14.70 o 
 -10   2   9       37.14       27.32      8.93 o 
  -9   2   9        0.25        0.49      6.32 o 
  -8   2   9       61.41       41.78      7.87 o 
  -7   2   9        3.66       -2.08      6.48 o 
  -6   2   9      230.63      247.86     13.67 o 
  -5   2   9       63.74       60.94      6.62 o 
  -4   2   9       14.71        5.06      4.39 o 
  -3   2   9      363.95      413.17     15.67 o 
  -2   2   9        0.12        2.93      3.88 o 
  -1   2   9       70.31       66.47      8.43 o 
   0   2   9       69.11       58.64     11.90 o 
   1   2   9       82.81       71.75      9.19 o 
   2   2   9        0.32        3.02      4.92 o 
   3   2   9      325.25      337.65     44.60 o 
   4   2   9       23.41       27.06     15.55 o 
   5   2   9       15.46       23.68     13.08 o 
   6   2   9       94.75       93.85     18.90 o 
   7   2   9       22.53       34.13     14.98 o 
 -15   3   9        0.27       15.45     15.81 o 
 -14   3   9        5.14        3.40     14.07 o 
 -13   3   9       74.01       50.09     17.15 o 
 -12   3   9        0.73        7.76     10.27 o 
 -11   3   9       24.77       12.76     11.06 o 
 -10   3   9      385.18      438.29     23.09 o 
  -9   3   9      594.89      587.57     22.09 o 
  -8   3   9      245.78      261.02     15.11 o 
  -7   3   9      212.20      207.31     13.43 o 
  -6   3   9        4.80        4.17      5.42 o 
  -5   3   9       38.07       25.95      5.46 o 
  -4   3   9       20.64       30.98      5.63 o 
  -3   3   9      207.32      189.69     10.59 o 
  -2   3   9        6.98        8.53      4.34 o 
  -1   3   9       35.67       34.45      6.56 o 
   0   3   9       36.82       50.53      6.17 o 
   1   3   9      166.70      162.95     14.06 o 
   2   3   9       68.38       59.72      9.12 o 
   3   3   9       51.26       38.89      7.97 o 
   4   3   9       37.83       45.62     15.28 o 
   5   3   9        3.57       11.32     20.81 o 
   6   3   9        1.99        6.41     15.03 o 
 -15   4   9        1.35       25.96     17.55 o 
 -14   4   9      220.66      204.80     26.22 o 
 -13   4   9        0.05       11.96     14.89 o 
 -12   4   9      329.32      423.00     27.60 o 
 -11   4   9       26.86       38.67     12.55 o 
 -10   4   9       44.19       56.46     12.22 o 
  -9   4   9        1.56        4.57     10.02 o 
  -8   4   9     1752.11     1815.43     41.34 o 
  -7   4   9        4.11        0.95      5.59 o 
  -6   4   9      761.18      772.20     22.88 o 
  -5   4   9        0.02        5.08      4.73 o 
  -4   4   9      120.95      111.40      8.25 o 
  -3   4   9        0.78        6.91      4.42 o 
  -2   4   9       29.51       33.77      6.59 o 
  -1   4   9       11.51        7.33      5.93 o 
   0   4   9      603.97      689.50     23.19 o 
   1   4   9        1.39       -0.09      4.72 o 
   2   4   9      101.92       86.61     14.65 o 
   3   4   9       56.78       61.54     12.83 o 
   4   4   9        6.46        4.41      7.90 o 
   5   4   9       26.60       18.74     17.63 o 
   6   4   9      149.73      112.77     43.08 o 
 -15   5   9       52.67       66.04     23.58 o 
 -14   5   9       83.24       91.60     20.71 o 
 -13   5   9        0.13       37.53     17.17 o 
 -12   5   9        2.19       12.79     11.84 o 
 -11   5   9        3.93       -4.20     11.11 o 
 -10   5   9     1371.12     1551.63     51.23 o 
  -9   5   9     1237.28     1165.62     37.57 o 
  -8   5   9     2322.03     2343.02     50.78 o 
  -7   5   9       56.91       45.03      7.99 o 
  -6   5   9       81.47       64.98      8.59 o 
  -5   5   9       52.42       65.37      8.08 o 
  -4   5   9      542.80      589.21     20.27 o 
  -3   5   9      215.01      206.02     16.58 o 
  -2   5   9     1316.92     1420.95     40.90 o 
  -1   5   9        9.23       12.89      7.96 o 
   0   5   9       46.27       49.64      9.09 o 
   1   5   9        8.70       24.55     11.00 o 
   2   5   9       81.52       80.19     16.39 o 
   3   5   9       32.30       20.81     10.71 o 
   4   5   9       65.65       77.58     23.38 o 
   5   5   9       36.69       10.63     20.31 o 
   6   5   9       28.52        0.00     35.70 o 
 -14   6   9       82.72       64.78     20.01 o 
 -13   6   9       86.76       94.70     17.75 o 
 -12   6   9     1016.48      921.04     41.24 o 
 -11   6   9       13.95       26.48     12.34 o 
 -10   6   9       12.29       25.91     11.57 o 
  -9   6   9       18.97       -4.51     11.88 o 
  -8   6   9      229.05      229.83     15.89 o 
  -7   6   9      382.38      378.88     19.38 o 
  -6   6   9     1265.41     1340.15     33.74 o 
  -5   6   9        6.17       -2.39      6.66 o 
  -4   6   9       18.27       14.49      8.24 o 
  -3   6   9       93.99       93.79     13.88 o 
  -2   6   9      905.51     1083.56     39.72 o 
  -1   6   9      170.41      130.14     15.82 o 
   0   6   9      679.65      681.33     33.32 o 
   1   6   9       10.75       29.82     19.39 o 
   2   6   9        7.69       15.42      8.19 o 
   3   6   9       99.99      121.18     20.84 o 
   4   6   9      164.71       98.16     36.25 o 
   5   6   9       54.34       45.54     17.82 o 
 -14   7   9      232.77      246.45     25.26 o 
 -13   7   9        0.91       11.76     14.82 o 
 -12   7   9       26.79       37.80     14.21 o 
 -11   7   9       11.02       16.28     12.18 o 
 -10   7   9      135.07      117.59     16.90 o 
  -9   7   9      195.31      188.18     19.55 o 
  -8   7   9      214.54      174.74     17.71 o 
  -7   7   9      178.31      202.18     19.67 o 
  -6   7   9     1285.72     1217.47     42.49 o 
  -5   7   9        6.83        3.56      9.69 o 
  -4   7   9      113.50      101.61     16.45 o 
  -3   7   9       24.47       20.52     13.67 o 
  -2   7   9      256.29      267.58     27.94 o 
  -1   7   9       78.27       85.07     23.60 o 
   0   7   9      202.30      266.53     25.49 o 
   1   7   9        3.45        9.22     11.97 o 
   2   7   9        1.45       10.83     13.66 o 
   3   7   9       37.99       13.87     10.55 o 
   4   7   9       44.90       17.24     18.19 o 
   5   7   9        2.64      -21.56     14.93 o 
 -13   8   9      171.43      244.64     25.49 o 
 -12   8   9        4.85       18.22     14.16 o 
 -11   8   9        0.01       11.53     13.03 o 
 -10   8   9       26.23       44.46     14.35 o 
  -9   8   9      259.21      246.58     39.51 o 
  -8   8   9        0.55       -7.13     11.58 o 
  -7   8   9       14.49       23.82     11.88 o 
  -6   8   9       57.88       55.91     13.69 o 
  -5   8   9        1.89       25.24     13.33 o 
  -4   8   9        3.47       -5.10     10.21 o 
  -3   8   9       68.95       76.67     17.41 o 
  -2   8   9       30.24       51.10     20.46 o 
  -1   8   9      268.62      302.20     30.57 o 
   0   8   9        0.00       11.71     12.59 o 
   1   8   9       19.42       40.91     17.36 o 
   2   8   9      105.14      139.06     51.52 o 
   3   8   9       43.80       74.86     19.96 o 
   4   8   9       85.92      111.61     22.78 o 
 -12   9   9        1.21       16.16     17.74 o 
 -11   9   9       18.15       42.60     18.07 o 
 -10   9   9        0.00       -0.44     15.87 o 
  -9   9   9       49.51       24.13     17.32 o 
  -8   9   9       16.74       15.44     15.22 o 
  -7   9   9       55.67       31.78     25.29 o 
  -6   9   9        1.04       -3.24     12.14 o 
  -5   9   9      786.88      749.36     46.12 o 
  -4   9   9       21.54       17.95     13.68 o 
  -3   9   9       72.08      100.75     18.70 o 
  -2   9   9        2.42       22.73     14.91 o 
  -1   9   9       14.33       13.04     13.95 o 
   0   9   9        0.23       -5.82     12.56 o 
   1   9   9      774.57      845.62     84.65 o 
   2   9   9       74.70       66.88     20.87 o 
   3   9   9      213.40      190.72     28.23 o 
 -11  10   9      238.58      314.49     58.47 o 
 -10  10   9        3.57       26.42     18.11 o 
  -9  10   9       95.21       70.42     21.33 o 
  -8  10   9        0.05       11.87     14.68 o 
  -7  10   9       23.48       25.47     27.29 o 
  -6  10   9      185.23      153.05     22.31 o 
  -5  10   9     2208.64     2230.40     89.25 o 
  -4  10   9        0.25       13.76     14.64 o 
  -3  10   9      281.42      335.85     34.68 o 
  -2  10   9       38.33       13.38     17.19 o 
  -1  10   9       83.62      105.02     20.72 o 
   0  10   9      728.94      688.09     44.35 o 
   1  10   9     4307.44     4601.82    158.62 o 
   2  10   9       20.60       -2.69     16.86 o 
 -10  11   9       62.75      114.08     25.87 o 
  -9  11   9      223.07      100.79     34.15 o 
  -8  11   9      213.28      159.53     35.17 o 
  -7  11   9       68.12       91.67     29.43 o 
  -6  11   9      270.43      252.02     34.15 o 
  -5  11   9       67.51       42.47     18.36 o 
  -4  11   9        0.56       -8.65     14.63 o 
  -3  11   9      332.54      411.30     34.72 o 
  -2  11   9       13.82       22.89     15.73 o 
  -1  11   9      104.04      135.49     23.20 o 
   0  11   9      303.84      346.71     42.32 o 
   1  11   9     1148.23     1109.81     65.62 o 
  -8  12   9        7.22       33.47     36.21 o 
  -7  12   9        7.52        8.80     22.22 o 
  -6  12   9        0.11       -6.12     20.94 o 
  -5  12   9        3.90      -10.12     18.94 o 
  -4  12   9       51.54       25.47     18.84 o 
  -3  12   9       20.89        6.23     17.51 o 
  -2  12   9        1.33        3.03     16.15 o 
  -1  12   9       20.13       20.08     19.42 o 
 -16   0  10      191.92      147.09     34.49 o 
 -15   0  10        0.19      -15.72     17.65 o 
 -14   0  10     1394.50     1233.74     76.01 o 
 -13   0  10        1.06      -24.84     16.18 o 
 -12   0  10     2771.08     2947.58    131.63 o 
 -11   0  10        4.07       -8.71     11.38 o 
 -10   0  10      468.97      503.15     28.72 o 
  -9   0  10        4.87       -0.43      8.09 o 
  -8   0  10     1621.37     2056.72     64.23 o 
  -7   0  10       52.58       63.60     11.26 o 
  -6   0  10     2981.12     3627.11     88.30 o 
  -5   0  10       24.79        9.26      6.22 o 
  -4   0  10     5486.27     6962.89    155.94 o 
  -3   0  10      244.38      243.94     24.39 o 
  -2   0  10      863.37      948.66     34.13 o 
  -1   0  10       23.54       20.74      7.63 o 
   0   0  10        0.32        1.55      5.72 o 
   1   0  10     1305.88     1347.57    109.15 o 
   2   0  10     2408.80     2752.11    182.26 o 
   3   0  10      361.62      359.09    101.08 o 
   4   0  10       38.66       -7.70     19.40 o 
   5   0  10       33.90       41.75     25.12 o 
   6   0  10       90.01      150.44     39.83 o 
 -16   1  10       15.02        3.51     18.48 o 
 -15   1  10       14.54        7.22     14.88 o 
 -14   1  10      664.99      622.72     56.06 o 
 -13   1  10        0.45        2.28     13.86 o 
 -12   1  10       58.19       19.97     14.03 o 
 -11   1  10       10.00       19.76     11.99 o 
 -10   1  10      222.22      220.69     16.94 o 
  -9   1  10       13.86        5.36      6.93 o 
  -8   1  10        1.11       -0.53      5.85 o 
  -7   1  10       87.04       68.79      8.92 o 
  -6   1  10      385.23      465.10     16.70 o 
  -5   1  10       78.56       87.43      7.37 o 
  -4   1  10     3000.61     3660.16     62.31 o 
  -3   1  10       18.62       14.39      4.63 o 
  -2   1  10        0.33       -0.90      4.22 o 
  -1   1  10      223.64      275.55     12.08 o 
   0   1  10      475.31      475.76     15.41 o 
   1   1  10      135.91      124.72     11.11 o 
   2   1  10     8733.51     9380.42    291.77 o 
   3   1  10       10.55       18.28     15.65 o 
   4   1  10       60.64       32.45     16.01 o 
   5   1  10       73.55       74.77     19.64 o 
   6   1  10      103.21       89.61     19.69 o 
 -15   2  10        4.99       -5.20     14.55 o 
 -14   2  10      194.19      161.65     23.05 o 
 -13   2  10       65.14       47.39     20.11 o 
 -12   2  10        0.87        1.51      9.99 o 
 -11   2  10       39.18       45.76     17.17 o 
 -10   2  10      117.41      128.11     12.70 o 
  -9   2  10       32.59       34.41      8.60 o 
  -8   2  10        0.09       -0.37      5.83 o 
  -7   2  10       36.77       29.93     10.84 o 
  -6   2  10       92.47       98.27      9.38 o 
  -5   2  10       65.40       66.53      7.26 o 
  -4   2  10       54.12       49.42      6.54 o 
  -3   2  10       12.72       15.05      4.91 o 
  -2   2  10      244.25      269.81     12.85 o 
  -1   2  10      327.72      344.42     17.03 o 
   0   2  10        0.95        5.93      4.70 o 
   1   2  10      206.07      161.29     13.52 o 
   2   2  10        9.15       12.04     14.13 o 
   3   2  10        1.14       11.39     16.53 o 
   4   2  10       29.53       12.07     16.64 o 
   5   2  10       61.12       53.42     16.28 o 
   6   2  10      484.06      367.66     31.78 o 
 -15   3  10        0.00       -0.14     15.13 o 
 -14   3  10        5.11        2.05     14.04 o 
 -13   3  10      477.29      423.58     60.79 o 
 -12   3  10        0.20        1.19     10.92 o 
 -11   3  10       20.08       29.48     11.29 o 
 -10   3  10       59.25       29.15     11.41 o 
  -9   3  10     1160.74     1123.25     32.49 o 
  -8   3  10       89.13       87.33     10.27 o 
  -7   3  10      627.03      707.79     24.59 o 
  -6   3  10       69.31       74.90      9.21 o 
  -5   3  10     1333.98     1347.67     30.53 o 
  -4   3  10       26.69       22.41      5.71 o 
  -3   3  10      290.57      293.02     14.72 o 
  -2   3  10       62.76       40.72      7.45 o 
  -1   3  10        3.37        1.38      5.00 o 
   0   3  10      233.56      255.17     11.84 o 
   1   3  10       18.14       20.57      8.05 o 
   2   3  10      110.96      102.93     13.07 o 
   3   3  10       14.28       11.38     15.99 o 
   4   3  10        6.72       19.47     18.24 o 
   5   3  10       36.91        9.32     17.77 o 
 -15   4  10       36.33       33.11     19.08 o 
 -14   4  10       10.06       13.56     15.56 o 
 -13   4  10      145.37      170.28     28.22 o 
 -12   4  10       31.63       14.62     11.76 o 
 -11   4  10     1416.57     1509.58     50.44 o 
 -10   4  10        7.39        5.91      9.13 o 
  -9   4  10       38.22       46.13     12.50 o 
  -8   4  10       30.20       29.51      7.69 o 
  -7   4  10     1426.39     1612.27     38.51 o 
  -6   4  10       26.53       14.29      6.19 o 
  -5   4  10      379.88      490.73     20.47 o 
  -4   4  10      274.80      227.31     17.91 o 
  -3   4  10      144.35      174.45     13.15 o 
  -2   4  10       15.26       18.89      6.95 o 
  -1   4  10     2534.36     2887.57     70.28 o 
   0   4  10       35.01       28.44      7.98 o 
   1   4  10       52.79       49.96     16.65 o 
   2   4  10       42.98       14.78     12.68 o 
   3   4  10        6.69        0.17      9.28 o 
   4   4  10      162.15       97.92     24.77 o 
   5   4  10      815.03      802.63     56.27 o 
 -15   5  10     1017.29     1177.96     57.81 o 
 -14   5  10       14.86       13.20     15.66 o 
 -13   5  10        0.46       10.81     13.03 o 
 -12   5  10       10.42        4.69     11.84 o 
 -11   5  10     4970.94     5824.08    144.05 o 
 -10   5  10      133.74      129.34     17.16 o 
  -9   5  10     4590.48     5027.98    112.91 o 
  -8   5  10       52.28       52.46      9.42 o 
  -7   5  10     1373.64     1551.07     37.81 o 
  -6   5  10       72.69       60.98      9.57 o 
  -5   5  10       94.09       98.54     11.13 o 
  -4   5  10       30.48       47.59     11.22 o 
  -3   5  10       14.98       20.86      9.42 o 
  -2   5  10       57.26       36.87     13.81 o 
  -1   5  10      596.96      691.21     33.58 o 
   0   5  10       51.06       44.69      9.79 o 
   1   5  10        5.66       -6.77      5.75 o 
   2   5  10        0.80       12.86     12.29 o 
   3   5  10       42.86        7.49     10.38 o 
   4   5  10       53.90       65.57     13.90 o 
   5   5  10      126.96      142.03     36.43 o 
 -14   6  10        7.52       51.14     15.93 o 
 -13   6  10      587.64      574.44     40.59 o 
 -12   6  10        0.52        0.32     12.31 o 
 -11   6  10     1085.91     1145.13     44.27 o 
 -10   6  10       88.16       78.25     21.18 o 
  -9   6  10      320.30      352.44     26.50 o 
  -8   6  10      736.45      683.31     25.54 o 
  -7   6  10     3280.12     3580.86     78.18 o 
  -6   6  10      319.66      309.79     20.13 o 
  -5   6  10      228.77      251.46     20.99 o 
  -4   6  10      172.15      127.49     15.85 o 
  -3   6  10      494.67      494.70     34.45 o 
  -2   6  10      423.58      446.73     37.40 o 
  -1   6  10     1055.64     1229.68     58.81 o 
   0   6  10        0.43        4.31      9.63 o 
   1   6  10      141.07      164.22     24.57 o 
   2   6  10       33.95       15.87     12.12 o 
   3   6  10        9.42      -15.13     21.69 o 
   4   6  10       16.75       31.89     17.97 o 
 -14   7  10      196.48      243.64     30.23 o 
 -13   7  10        0.01       22.35     14.98 o 
 -12   7  10        0.83       16.00     13.26 o 
 -11   7  10        0.07       28.04     13.39 o 
 -10   7  10       74.74       79.70     18.58 o 
  -9   7  10        3.24       14.11     11.98 o 
  -8   7  10     1606.86     1637.56     75.26 o 
  -7   7  10        0.49      -14.55      9.98 o 
  -6   7  10      690.97      661.27     36.74 o 
  -5   7  10        0.48       -8.41     10.37 o 
  -4   7  10       24.51       25.81     10.84 o 
  -3   7  10       91.83      114.82     16.12 o 
  -2   7  10      124.24       81.61     15.31 o 
  -1   7  10       87.94       82.64     14.53 o 
   0   7  10       23.58       16.24     11.62 o 
   1   7  10       98.24       79.81     19.18 o 
   2   7  10        7.86       31.34     16.38 o 
   3   7  10       38.78       17.14     16.36 o 
   4   7  10       19.57       -2.09     25.25 o 
 -13   8  10       13.70       55.65     19.91 o 
 -12   8  10      808.51      915.16     48.78 o 
 -11   8  10       31.61       54.49     19.44 o 
 -10   8  10      232.88      282.41     32.03 o 
  -9   8  10        0.75       -6.43     12.87 o 
  -8   8  10       43.72       48.04     14.45 o 
  -7   8  10      119.00       95.94     18.13 o 
  -6   8  10      121.50      129.09     19.69 o 
  -5   8  10        3.96       21.06     18.18 o 
  -4   8  10       78.27       69.81     19.01 o 
  -3   8  10       76.02       33.24     15.06 o 
  -2   8  10      427.28      421.62     38.40 o 
  -1   8  10      116.21       72.89     17.75 o 
   0   8  10      117.26      122.42     24.56 o 
   1   8  10        0.53       12.34     28.80 o 
   2   8  10       40.70       30.70     17.13 o 
   3   8  10       76.59       52.44     18.94 o 
 -12   9  10       38.58       54.09     20.44 o 
 -11   9  10        1.58        7.49     15.77 o 
 -10   9  10       84.89       76.41     34.90 o 
  -9   9  10       11.72       22.13     16.65 o 
  -8   9  10       16.02        6.15     18.70 o 
  -7   9  10        1.69       30.45     14.10 o 
  -6   9  10        0.31       -2.39     10.76 o 
  -5   9  10        1.88      -14.85     11.99 o 
  -4   9  10      154.37      171.68     26.75 o 
  -3   9  10        7.62        5.82     13.26 o 
  -2   9  10      216.09      264.12     28.20 o 
  -1   9  10       49.13       29.47     14.63 o 
   0   9  10      207.39      304.73     31.68 o 
   1   9  10      210.62      190.03     43.09 o 
   2   9  10      981.19     1191.75     64.19 o 
 -11  10  10       85.46       99.71     40.98 o 
 -10  10  10        0.95        6.55     17.17 o 
  -9  10  10       13.10       12.36     18.85 o 
  -8  10  10      150.37      118.01     31.95 o 
  -7  10  10       23.25       27.00     33.98 o 
  -6  10  10      151.57      128.52     21.91 o 
  -5  10  10      339.59      261.13     28.30 o 
  -4  10  10       60.69       21.38     16.55 o 
  -3  10  10       89.80       49.81     17.62 o 
  -2  10  10      186.08      184.43     25.75 o 
  -1  10  10        6.81        1.53     15.22 o 
   0  10  10       76.34       38.10     18.64 o 
   1  10  10       35.29       36.42     20.27 o 
 -10  11  10       84.96      203.36     65.90 o 
  -9  11  10        2.34       -2.67     21.60 o 
  -8  11  10       69.75       88.69     28.39 o 
  -7  11  10        3.07       17.67     22.84 o 
  -6  11  10      212.84      122.36     26.39 o 
  -5  11  10      205.34      176.29     25.78 o 
  -4  11  10      233.35      251.22     28.84 o 
  -3  11  10        1.54      -23.15     14.58 o 
  -2  11  10      125.36      157.82     38.40 o 
  -1  11  10      116.40      110.66     23.96 o 
   0  11  10        1.28       29.29     21.84 o 
  -7  12  10      210.66      216.47     56.29 o 
  -6  12  10        8.10       41.38     28.44 o 
  -5  12  10      121.22       73.49     25.61 o 
  -4  12  10       25.87        8.50     19.22 o 
  -3  12  10       12.86       14.86     26.60 o 
 -16   1  11        3.21        9.63     19.07 o 
 -15   1  11       31.44        6.73     15.27 o 
 -14   1  11       79.22       52.48     19.02 o 
 -13   1  11       26.52        6.16     13.43 o 
 -12   1  11       25.40       20.27     14.54 o 
 -11   1  11       14.66       12.20      8.64 o 
 -10   1  11        0.01       -2.14      7.55 o 
  -9   1  11      288.29      295.94     17.44 o 
  -8   1  11       68.31       62.89     11.34 o 
  -7   1  11       76.45       72.38      9.11 o 
  -6   1  11        6.89        4.77      5.53 o 
  -5   1  11      109.03      167.43     12.78 o 
  -4   1  11      280.57      243.84     14.31 o 
  -3   1  11      554.30      645.17     25.37 o 
  -2   1  11       44.21       55.36      7.95 o 
  -1   1  11      324.15      382.56     19.79 o 
   0   1  11      386.33      374.36     13.55 o 
   1   1  11       25.53       10.21      6.92 o 
   2   1  11        9.82        7.91     15.51 o 
   3   1  11      120.34       67.75     21.64 o 
   4   1  11        4.37       -4.12     13.33 o 
   5   1  11      126.32      118.46     23.70 o 
 -15   2  11       29.35       22.65     17.27 o 
 -14   2  11      118.57       77.11     19.43 o 
 -13   2  11       38.28       60.95     16.92 o 
 -12   2  11      152.38      160.17     18.48 o 
 -11   2  11      266.60      268.32     32.86 o 
 -10   2  11       25.87       16.17      8.16 o 
  -9   2  11       45.27       26.22     11.40 o 
  -8   2  11        9.31        4.83      6.67 o 
  -7   2  11      205.10      201.30     14.26 o 
  -6   2  11     1017.88      996.21     29.20 o 
  -5   2  11        0.41        6.44      7.39 o 
  -4   2  11       87.54       91.69     11.17 o 
  -3   2  11       36.53       46.92      8.69 o 
  -2   2  11       29.29       23.25      6.30 o 
  -1   2  11       75.84       70.77      7.56 o 
   0   2  11       65.88       71.37      8.01 o 
   1   2  11      807.87      816.92     29.22 o 
   2   2  11       81.55       89.31     21.97 o 
   3   2  11        3.91       30.71     18.12 o 
   4   2  11        0.31        8.40     21.48 o 
   5   2  11     1618.03     1447.72     66.05 o 
 -15   3  11       10.95       19.91     16.51 o 
 -14   3  11        4.67        0.54     15.04 o 
 -13   3  11       48.28       59.41     16.20 o 
 -12   3  11       82.32       82.28     16.59 o 
 -11   3  11        8.50        7.02      9.37 o 
 -10   3  11       52.06       63.93     12.65 o 
  -9   3  11       68.76       42.44      9.48 o 
  -8   3  11      732.31      739.02     26.36 o 
  -7   3  11       39.28       16.91      7.76 o 
  -6   3  11      244.44      304.73     19.14 o 
  -5   3  11       18.97        9.80      7.73 o 
  -4   3  11      251.11      212.14     24.00 o 
  -3   3  11        6.84       10.82      7.67 o 
  -2   3  11     1101.08     1209.58     31.17 o 
  -1   3  11        0.30        9.03      5.97 o 
   0   3  11      279.27      296.71     15.58 o 
   1   3  11       21.26       29.26     11.66 o 
   2   3  11      302.23      264.78     15.01 o 
   3   3  11       23.17       30.54     20.74 o 
   4   3  11      279.60      282.41     36.68 o 
   5   3  11       81.01       71.35     20.13 o 
 -15   4  11        1.41       34.84     17.11 o 
 -14   4  11      105.80      141.10     37.26 o 
 -13   4  11        2.27        3.00     11.48 o 
 -12   4  11      356.69      342.23     25.89 o 
 -11   4  11        0.05       -0.49     10.26 o 
 -10   4  11      265.59      303.56     21.28 o 
  -9   4  11       33.03       16.19      7.81 o 
  -8   4  11       99.04      125.09     13.42 o 
  -7   4  11        0.36       -5.02      6.23 o 
  -6   4  11      824.41      820.45     30.10 o 
  -5   4  11       10.81        7.38      7.83 o 
  -4   4  11       28.76       19.83      8.17 o 
  -3   4  11        1.06        8.77      7.57 o 
  -2   4  11      547.80      654.06     36.23 o 
  -1   4  11        0.01        6.96      6.40 o 
   0   4  11      139.76      142.29     14.12 o 
   1   4  11        0.21        6.62     10.58 o 
   2   4  11      143.87      157.13     18.58 o 
   3   4  11       23.12       11.92     17.90 o 
   4   4  11       19.12       40.56     21.76 o 
 -15   5  11        3.98       10.06     16.37 o 
 -14   5  11      328.15      344.99     33.29 o 
 -13   5  11        1.90       16.97     18.28 o 
 -12   5  11       96.47       68.80     20.68 o 
 -11   5  11      135.06      123.01     26.13 o 
 -10   5  11     5868.05     6205.17    151.98 o 
  -9   5  11        4.66       27.73      9.61 o 
  -8   5  11      338.35      350.98     19.46 o 
  -7   5  11       35.72       57.34     10.68 o 
  -6   5  11       87.47       91.31     11.89 o 
  -5   5  11        1.66        2.60      9.04 o 
  -4   5  11      343.02      415.37     26.51 o 
  -3   5  11       20.20       18.56      9.91 o 
  -2   5  11       68.71       52.22     14.69 o 
  -1   5  11       92.32       96.76     16.00 o 
   0   5  11      166.63      170.07     16.19 o 
   1   5  11       12.01       16.27     12.33 o 
   2   5  11       37.07       45.81     14.66 o 
   3   5  11       10.34       15.39     12.82 o 
   4   5  11        1.06      -18.17     16.08 o 
 -14   6  11      223.17      265.57     26.21 o 
 -13   6  11      124.99      151.42     20.95 o 
 -12   6  11      245.79      208.66     22.14 o 
 -11   6  11      802.97      821.39     73.72 o 
 -10   6  11      615.35      608.38     36.63 o 
  -9   6  11      461.01      431.63     26.80 o 
  -8   6  11     2787.10     3024.54     69.29 o 
  -7   6  11       65.80       49.07     12.35 o 
  -6   6  11        2.86        5.80      9.05 o 
  -5   6  11      160.74      180.73     25.52 o 
  -4   6  11        6.08        8.52      9.38 o 
  -3   6  11      381.28      370.40     26.23 o 
  -2   6  11      166.34      150.38     17.93 o 
  -1   6  11       11.86       21.05     11.33 o 
   0   6  11      276.15      257.10     23.57 o 
   1   6  11       68.41       79.72     11.77 o 
   2   6  11       23.65       -6.80     12.23 o 
   3   6  11       45.18       26.87     13.83 o 
 -14   7  11        6.27       -5.84     13.56 o 
 -13   7  11      104.70      132.29     25.42 o 
 -12   7  11        0.01        7.38     14.22 o 
 -11   7  11       17.46       14.70     15.74 o 
 -10   7  11      338.07      297.85     32.74 o 
  -9   7  11      400.50      465.60     39.62 o 
  -8   7  11      540.74      556.37     34.74 o 
  -7   7  11        0.15        0.89     18.02 o 
  -6   7  11        7.82       -2.49      9.65 o 
  -5   7  11        6.08        1.29      9.59 o 
  -4   7  11       38.42       26.78     11.28 o 
  -3   7  11        0.00       11.09     10.86 o 
  -2   7  11       68.84       52.88     14.07 o 
  -1   7  11        0.00        7.69     11.50 o 
   0   7  11       25.07        6.82     11.44 o 
   1   7  11       47.29       28.04     16.92 o 
   2   7  11      266.05      314.72     33.07 o 
   3   7  11       50.82       32.43     17.52 o 
 -13   8  11      339.90      297.96     36.01 o 
 -12   8  11       35.17       43.48     18.33 o 
 -11   8  11      531.87      652.79     48.64 o 
 -10   8  11       13.36        3.08     14.45 o 
  -9   8  11        2.87       11.69     18.34 o 
  -8   8  11        8.52       17.49     17.07 o 
  -7   8  11        0.26       -1.30     12.66 o 
  -6   8  11       56.02       33.99     15.25 o 
  -5   8  11      100.59       90.72     18.35 o 
  -4   8  11       64.09       34.35     14.95 o 
  -3   8  11      217.59      209.99     24.57 o 
  -2   8  11       30.92       39.56     20.31 o 
  -1   8  11       23.90       50.50     17.01 o 
   0   8  11        0.66      -18.71     13.79 o 
   1   8  11      169.36      181.14     37.24 o 
   2   8  11      127.54       77.21     21.10 o 
 -12   9  11        0.47       20.74     17.45 o 
 -11   9  11       10.30       23.00     21.12 o 
 -10   9  11        0.19       17.44     19.97 o 
  -9   9  11        0.08       13.96     17.97 o 
  -8   9  11        2.57      -12.59     17.69 o 
  -7   9  11      100.78       53.92     17.95 o 
  -6   9  11        2.41        5.71     12.20 o 
  -5   9  11       76.19       67.84     18.38 o 
  -4   9  11       32.25       15.28     15.12 o 
  -3   9  11      588.78      612.15     41.08 o 
  -2   9  11       11.11       30.56     16.13 o 
  -1   9  11       20.77       20.21     16.11 o 
   0   9  11       47.16       42.85     22.53 o 
   1   9  11      281.90      269.55     44.68 o 
 -11  10  11      211.50      268.51     44.37 o 
 -10  10  11       13.26       10.18     31.58 o 
  -9  10  11        0.07       22.66     21.43 o 
  -8  10  11       60.31       42.51     22.91 o 
  -7  10  11      540.04      485.81    106.58 o 
  -6  10  11        6.71       22.68     16.45 o 
  -5  10  11      159.24      190.91     25.99 o 
  -4  10  11       33.42       21.86     16.89 o 
  -3  10  11      123.13      118.92     23.02 o 
  -2  10  11       76.18       65.44     20.80 o 
  -1  10  11      386.87      466.67     45.49 o 
   0  10  11       11.05        5.70     18.30 o 
  -9  11  11       35.55       31.52     23.90 o 
  -8  11  11       22.10       26.42     22.56 o 
  -7  11  11       30.25       51.42     26.14 o 
  -6  11  11       97.62       74.06     27.33 o 
  -5  11  11       81.10       36.03     29.13 o 
  -4  11  11        1.84       11.49     17.68 o 
  -3  11  11      216.24      228.88     30.78 o 
  -2  11  11      386.78      346.65     35.59 o 
 -16   0  12       24.78       30.74     27.87 o 
 -15   0  12        1.51       11.11     33.12 o 
 -14   0  12      384.55      273.58     41.32 o 
 -13   0  12        1.79       20.32     31.92 o 
 -12   0  12     2306.53     2183.84    106.17 o 
 -11   0  12        0.03        2.94     10.46 o 
 -10   0  12      106.65       90.70     15.67 o 
  -9   0  12        0.76       -9.73      8.72 o 
  -8   0  12        1.81       -1.98      8.97 o 
  -7   0  12        2.35       -5.51      9.81 o 
  -6   0  12     4782.29     5899.87    182.88 o 
  -5   0  12      178.61      166.66     20.86 o 
  -4   0  12      121.76      127.88     19.94 o 
  -3   0  12        7.77        3.34      9.05 o 
  -2   0  12        4.68        4.90      9.70 o 
  -1   0  12        1.92        1.62      8.82 o 
   0   0  12     4465.88     5205.41    149.80 o 
   1   0  12       86.59       79.29     37.07 o 
   2   0  12       66.73       69.38     26.89 o 
   3   0  12       26.16       39.58     42.73 o 
   4   0  12      403.83      279.84     62.47 o 
 -16   1  12       52.57       23.16     17.22 o 
 -15   1  12       20.19       13.29     16.20 o 
 -14   1  12       64.69       59.18     18.63 o 
 -13   1  12       14.05       24.77     14.51 o 
 -12   1  12      411.56      445.11     31.28 o 
 -11   1  12        2.08        3.32      7.68 o 
 -10   1  12        1.81        3.07      7.17 o 
  -9   1  12        2.74        1.13      7.53 o 
  -8   1  12        0.00        4.72      7.14 o 
  -7   1  12      154.71      147.60     14.01 o 
  -6   1  12      333.50      445.42     22.34 o 
  -5   1  12      122.46      126.81     15.45 o 
  -4   1  12      501.63      578.70     27.12 o 
  -3   1  12        0.47        7.20      6.94 o 
  -2   1  12      579.09      658.47     27.07 o 
  -1   1  12      527.94      585.11     21.19 o 
   0   1  12       37.54       37.92      5.79 o 
   1   1  12      113.06      162.18     43.00 o 
   2   1  12       54.24       49.87     20.98 o 
   3   1  12      177.16      123.70     21.32 o 
   4   1  12     1232.31     1198.90     61.80 o 
 -15   2  12       27.22       22.77     17.80 o 
 -14   2  12       38.32       32.52     23.29 o 
 -13   2  12      240.50      165.16     32.15 o 
 -12   2  12      432.30      337.50     35.64 o 
 -11   2  12      349.65      393.32     23.82 o 
 -10   2  12        3.01       13.88      8.75 o 
  -9   2  12      129.90      142.84     14.47 o 
  -8   2  12      161.57      118.94     14.84 o 
  -7   2  12        0.02        5.50      7.77 o 
  -6   2  12      204.85      209.11     16.30 o 
  -5   2  12        7.02       14.89      7.65 o 
  -4   2  12        1.32       -6.20      6.22 o 
  -3   2  12      101.61       89.31     11.19 o 
  -2   2  12      120.80      143.45     13.29 o 
  -1   2  12      420.96      442.29     18.87 o 
   0   2  12      105.51      149.03     13.74 o 
   1   2  12       77.63       81.43      9.10 o 
   2   2  12       21.58       49.16     21.00 o 
   3   2  12       23.42       20.26     19.46 o 
   4   2  12     1237.68     1219.06     72.15 o 
 -15   3  12       35.95       70.48     21.55 o 
 -14   3  12        2.25        9.08     15.37 o 
 -13   3  12       10.05       13.93     12.77 o 
 -12   3  12       35.15       19.36     11.77 o 
 -11   3  12       14.31       27.22     12.37 o 
 -10   3  12       49.44       30.84     10.33 o 
  -9   3  12      761.31      760.52     32.06 o 
  -8   3  12      145.91      118.28     14.88 o 
  -7   3  12        0.13       -1.02      7.20 o 
  -6   3  12       30.21       28.16      9.40 o 
  -5   3  12        6.21        4.84      8.00 o 
  -4   3  12       62.87       42.67     10.11 o 
  -3   3  12      331.29      430.44     25.42 o 
  -2   3  12       50.14       44.35      9.42 o 
  -1   3  12       46.88       50.05      8.62 o 
   0   3  12        1.97        1.25      6.86 o 
   1   3  12       56.30       70.08     19.52 o 
   2   3  12        3.86       14.42     17.65 o 
   3   3  12       30.99        3.88     18.88 o 
 -15   4  12        9.87       12.00     17.35 o 
 -14   4  12        0.45       19.03     15.42 o 
 -13   4  12      160.76      276.69     38.10 o 
 -12   4  12        1.41        5.96     11.61 o 
 -11   4  12       27.98       35.69     15.06 o 
 -10   4  12       89.08       70.72     14.42 o 
  -9   4  12      226.68      295.05     19.31 o 
  -8   4  12       31.41       19.04     10.41 o 
  -7   4  12     3597.16     3963.07     93.94 o 
  -6   4  12       10.91       14.24      9.80 o 
  -5   4  12      115.17      145.22     15.53 o 
  -4   4  12       85.13       70.71     13.74 o 
  -3   4  12       85.23       69.79     17.38 o 
  -2   4  12        2.99        8.41      7.95 o 
  -1   4  12      191.71      233.94     31.90 o 
   0   4  12       35.33       29.89      7.27 o 
   1   4  12       53.82       52.61     13.50 o 
   2   4  12       16.57       -0.03     10.09 o 
   3   4  12        5.97        1.58     19.38 o 
 -14   5  12        6.57        3.56     14.66 o 
 -13   5  12        0.24        7.08     14.64 o 
 -12   5  12       17.78       37.67     15.75 o 
 -11   5  12      706.97      762.34     45.73 o 
 -10   5  12       36.07       30.06     11.74 o 
  -9   5  12    13601.79    15859.91    327.94 o 
  -8   5  12       34.78       33.59      9.95 o 
  -7   5  12      682.48      759.65     30.65 o 
  -6   5  12        0.39        3.46      9.50 o 
  -5   5  12      239.46      273.03     23.22 o 
  -4   5  12       90.53       63.74     13.54 o 
  -3   5  12     1565.55     1658.86     55.54 o 
  -2   5  12       47.62       47.36     13.35 o 
  -1   5  12      191.56      186.56     16.83 o 
   0   5  12       64.04       64.38     11.06 o 
   1   5  12       13.95       11.78     12.37 o 
   2   5  12       30.91       25.68     13.35 o 
   3   5  12       83.74       86.84     36.96 o 
 -14   6  12       65.93      103.86     21.11 o 
 -13   6  12       91.61      112.89     20.88 o 
 -12   6  12      241.07      287.04     37.26 o 
 -11   6  12      438.29      396.11     31.72 o 
 -10   6  12        7.69       20.40     14.86 o 
  -9   6  12     1431.72     1586.31     70.80 o 
  -8   6  12        0.00        4.81      9.85 o 
  -7   6  12      139.14      176.25     25.66 o 
  -6   6  12      414.92      419.46     28.11 o 
  -5   6  12      149.45      109.35     16.33 o 
  -4   6  12        1.03       -8.90      8.73 o 
  -3   6  12        9.02       -2.30      9.69 o 
  -2   6  12       22.91       36.43     17.78 o 
  -1   6  12      110.65      118.36     25.57 o 
   0   6  12      259.63      250.41     18.63 o 
   1   6  12      221.25      210.40     24.30 o 
   2   6  12       11.57        5.29     14.14 o 
 -13   7  12       15.63       37.58     23.43 o 
 -12   7  12       13.86       15.77     16.57 o 
 -11   7  12       23.73       13.89     18.39 o 
 -10   7  12      185.63      169.21     48.74 o 
  -9   7  12      338.14      390.13     39.76 o 
  -8   7  12      118.08      111.35     15.72 o 
  -7   7  12        5.41       12.44     11.66 o 
  -6   7  12      147.72      131.32     22.19 o 
  -5   7  12      431.04      444.68     29.88 o 
  -4   7  12       34.49       27.07     14.10 o 
  -3   7  12       20.03       -0.31     11.03 o 
  -2   7  12        9.61       -2.66     12.45 o 
  -1   7  12        5.74       20.99     13.09 o 
   0   7  12       88.09       63.94     16.34 o 
   1   7  12      169.25      157.36     17.48 o 
   2   7  12        9.02       14.59     18.09 o 
 -13   8  12        0.03       11.48     23.17 o 
 -12   8  12        6.42        1.37     19.86 o 
 -11   8  12       59.82       70.21     23.97 o 
 -10   8  12        0.00        0.48     18.19 o 
  -9   8  12        1.67        0.31     27.46 o 
  -8   8  12       69.51       31.87     17.17 o 
  -7   8  12        2.09       -0.79     12.71 o 
  -6   8  12       16.41       14.01     14.15 o 
  -5   8  12        0.11        0.85     12.86 o 
  -4   8  12       50.58       25.40     14.84 o 
  -3   8  12        7.06        0.14     13.98 o 
  -2   8  12        0.42       -5.69     13.58 o 
  -1   8  12       10.55        0.60     16.79 o 
   0   8  12       53.20       33.92     16.90 o 
   1   8  12        0.19       -1.17     18.04 o 
 -11   9  12        6.87       23.39     22.69 o 
 -10   9  12        0.10       30.83     19.96 o 
  -9   9  12       18.10       41.35     24.42 o 
  -8   9  12       65.69       56.48     42.56 o 
  -7   9  12      171.38      126.62     23.93 o 
  -6   9  12       79.72       89.19     19.72 o 
  -5   9  12        5.32       23.63     15.05 o 
  -4   9  12       15.81       17.06     15.68 o 
  -3   9  12       11.76        6.04     17.24 o 
  -2   9  12        4.40       12.91     17.06 o 
  -1   9  12       10.71        6.43     15.30 o 
   0   9  12      148.11      158.52     28.79 o 
 -10  10  12       72.15       84.60     30.08 o 
  -9  10  12        0.36        1.39     21.20 o 
  -8  10  12      220.23      283.98     46.08 o 
  -7  10  12       39.64       26.34     17.35 o 
  -6  10  12      613.64      725.84     52.61 o 
  -5  10  12       24.13       27.80     17.21 o 
  -4  10  12       43.02       24.60     18.14 o 
  -3  10  12        0.00        9.37     16.55 o 
  -2  10  12       13.89       18.58     18.56 o 
  -7  11  12       26.01       11.86     22.74 o 
  -6  11  12        9.08       28.21     18.61 o 
  -5  11  12       18.16       -0.34     24.03 o 
  -4  11  12       91.24       78.58     27.00 o 
 -15   1  13       83.93       90.08     21.67 o 
 -14   1  13        8.71       22.89     14.80 o 
 -13   1  13       29.78       25.44     15.93 o 
 -12   1  13       26.03       18.71     13.81 o 
 -11   1  13        7.00        3.27      9.59 o 
 -10   1  13       65.49       74.63     12.33 o 
  -9   1  13      180.28      151.09     15.84 o 
  -8   1  13       19.83        4.29      8.37 o 
  -7   1  13        0.04       -0.90      6.98 o 
  -6   1  13       81.60       59.65     10.42 o 
  -5   1  13      112.62      114.96     13.79 o 
  -4   1  13       76.94       61.61     10.96 o 
  -3   1  13      413.07      489.02     24.05 o 
  -2   1  13        3.69        2.58      7.84 o 
  -1   1  13      108.93      105.43     12.50 o 
   0   1  13       74.52       71.21      9.69 o 
   1   1  13       57.48       57.49     22.24 o 
   2   1  13      272.82      233.80     46.35 o 
   3   1  13     1558.93     1562.09     79.27 o 
 -15   2  13       84.94      109.91     23.25 o 
 -14   2  13        0.00       16.66     16.38 o 
 -13   2  13      593.82      781.00     70.90 o 
 -12   2  13       86.72       53.47     16.56 o 
 -11   2  13        5.11       17.82     13.33 o 
 -10   2  13       32.52       29.65     11.59 o 
  -9   2  13        5.30        3.02      9.67 o 
  -8   2  13       20.77        7.54      7.98 o 
  -7   2  13       83.22       87.40     12.51 o 
  -6   2  13       11.25        2.14      7.38 o 
  -5   2  13        5.01        3.31      7.42 o 
  -4   2  13       11.93        9.85      7.90 o 
  -3   2  13      111.62       99.41     12.48 o 
  -2   2  13        0.69        2.04      7.42 o 
  -1   2  13       40.69       36.53     12.10 o 
   0   2  13       74.67       61.56     18.56 o 
   1   2  13        5.68       -8.68     16.79 o 
   2   2  13      107.16       87.96     25.00 o 
   3   2  13       36.63       14.03     25.88 o 
 -15   3  13        2.72       20.91     18.60 o 
 -14   3  13        9.52        2.31     23.97 o 
 -13   3  13       19.97       23.61     15.03 o 
 -12   3  13        5.84       22.50     27.35 o 
 -11   3  13        8.69       11.90     12.71 o 
 -10   3  13      500.38      591.25     41.04 o 
  -9   3  13      204.55      245.71     21.66 o 
  -8   3  13      143.54      117.85     22.70 o 
  -7   3  13       92.79       79.95     12.99 o 
  -6   3  13        5.74        7.62      9.09 o 
  -5   3  13        0.99        9.36      7.50 o 
  -4   3  13      258.31      253.92     19.91 o 
  -3   3  13       23.98       17.33      8.45 o 
  -2   3  13        3.12       14.60      8.31 o 
  -1   3  13        1.78       -1.38      7.97 o 
   0   3  13       61.73       40.34     13.75 o 
   1   3  13       33.63       38.08     12.05 o 
   2   3  13      122.37       75.92     26.04 o 
 -15   4  13        4.67       28.45     21.61 o 
 -14   4  13      145.37      161.66     28.41 o 
 -13   4  13        1.05        9.68     14.13 o 
 -12   4  13       88.93       61.38     19.84 o 
 -11   4  13       29.61       29.52     16.41 o 
 -10   4  13       28.75       71.03     20.46 o 
  -9   4  13       20.16       28.12     10.56 o 
  -8   4  13     1445.99     1496.78     45.26 o 
  -7   4  13        7.41       10.24      8.72 o 
  -6   4  13      646.30      761.07     33.23 o 
  -5   4  13       10.01        5.95     10.08 o 
  -4   4  13      139.72      127.59     17.15 o 
  -3   4  13        3.96        6.36      8.43 o 
  -2   4  13       11.40        4.51      8.54 o 
  -1   4  13        6.28        4.28      8.66 o 
   0   4  13      402.23      451.69     46.30 o 
   1   4  13        2.13       12.11     12.02 o 
   2   4  13       56.17       34.05     22.13 o 
 -14   5  13      360.51      444.31     36.65 o 
 -13   5  13       22.72       38.52     16.04 o 
 -12   5  13        1.19       -2.80     14.28 o 
 -11   5  13        0.00       45.98     20.87 o 
 -10   5  13      328.29      395.26     30.73 o 
  -9   5  13     1019.99      962.64     44.16 o 
  -8   5  13     2282.93     2493.69     73.87 o 
  -7   5  13       25.50       10.06     10.80 o 
  -6   5  13        3.04       13.50     11.33 o 
  -5   5  13       39.82       51.68     12.76 o 
  -4   5  13      248.22      251.99     23.63 o 
  -3   5  13       55.15       57.48     14.57 o 
  -2   5  13      338.66      348.30     29.70 o 
  -1   5  13       19.69       17.29      9.57 o 
   0   5  13        6.24       -9.19     11.14 o 
   1   5  13        6.43       24.25     14.12 o 
   2   5  13       13.64       17.29     14.37 o 
 -14   6  13       94.81      129.84     32.65 o 
 -13   6  13        2.84       32.59     18.77 o 
 -12   6  13        8.37       34.11     18.13 o 
 -11   6  13        1.43       13.51     18.59 o 
 -10   6  13       15.16       54.35     25.62 o 
  -9   6  13        9.34       19.95     11.77 o 
  -8   6  13      381.53      376.34     41.34 o 
  -7   6  13      250.51      192.45     21.20 o 
  -6   6  13     1778.71     1968.90     63.95 o 
  -5   6  13        6.09        1.00      9.84 o 
  -4   6  13       12.92        8.38     10.17 o 
  -3   6  13       97.70       89.49     16.80 o 
  -2   6  13      383.02      420.29     32.73 o 
  -1   6  13       70.60       54.32     13.19 o 
   0   6  13      331.19      335.68     22.10 o 
   1   6  13       16.04       10.14     13.85 o 
 -13   7  13        4.59       13.65     20.42 o 
 -12   7  13       36.11       23.13     22.13 o 
 -11   7  13       31.02       18.03     20.81 o 
 -10   7  13       64.05      119.46     28.37 o 
  -9   7  13       64.79       58.98     22.72 o 
  -8   7  13      192.41      152.20     19.13 o 
  -7   7  13       67.62       66.56     15.43 o 
  -6   7  13     1140.53     1186.45     48.82 o 
  -5   7  13        5.60       15.29     12.59 o 
  -4   7  13       19.10       16.99     13.52 o 
  -3   7  13       61.74       72.49     17.34 o 
  -2   7  13       63.26       56.10     15.30 o 
  -1   7  13        4.35        1.31     12.70 o 
   0   7  13      102.81       78.48     16.29 o 
 -12   8  13       10.62       -6.95     27.80 o 
 -11   8  13       58.95       57.34     26.03 o 
 -10   8  13        3.05        1.28     17.57 o 
  -9   8  13       40.00       17.18     21.60 o 
  -8   8  13       11.31       -1.86     13.87 o 
  -7   8  13       97.56      112.58     21.09 o 
  -6   8  13       85.90       81.47     26.11 o 
  -5   8  13        0.12       12.32     12.44 o 
  -4   8  13        1.62      -13.67     12.41 o 
  -3   8  13        4.96        8.85     12.72 o 
  -2   8  13        1.19        4.12     15.61 o 
  -1   8  13        5.39       10.38     16.80 o 
 -11   9  13       74.39       65.20     28.50 o 
 -10   9  13        0.37       15.99     21.60 o 
  -9   9  13       94.23      113.59     30.73 o 
  -8   9  13       20.08       16.28     18.17 o 
  -7   9  13       31.25        2.49     14.90 o 
  -6   9  13       12.77       13.00     15.01 o 
  -5   9  13      437.43      498.52     39.97 o 
  -4   9  13       40.33       33.63     18.16 o 
  -3   9  13       10.86       13.63     17.00 o 
  -2   9  13        0.29       -4.78     15.86 o 
  -9  10  13       24.32       36.65     25.31 o 
  -8  10  13        2.41       15.24     22.86 o 
  -7  10  13        0.05      -17.09     14.99 o 
  -6  10  13      143.96      107.07     23.91 o 
  -5  10  13     1065.55     1068.20     69.61 o 
  -4  10  13       15.54      -10.13     16.78 o 
 -15   0  14        1.64       24.03     37.76 o 
 -14   0  14      905.40      921.95    105.38 o 
 -13   0  14        4.68       82.72     44.28 o 
 -12   0  14     2313.12     2500.66     95.92 o 
 -11   0  14       43.10       37.73     16.11 o 
 -10   0  14      163.06      124.22     37.87 o 
  -9   0  14       43.92       45.05     15.94 o 
  -8   0  14      108.97      129.78     21.46 o 
  -7   0  14       83.19       45.45     15.99 o 
  -6   0  14      861.78     1003.63     62.21 o 
  -5   0  14        6.06        2.47     11.71 o 
  -4   0  14     1146.83     1356.45    109.29 o 
  -3   0  14      144.84      101.09     18.75 o 
  -2   0  14      378.21      527.55     36.11 o 
  -1   0  14       11.33       22.72     14.16 o 
   0   0  14       10.89      -15.79     25.74 o 
   1   0  14      827.33      843.71     74.15 o 
 -15   1  14        4.88        9.89     24.24 o 
 -14   1  14      440.29      633.13     79.12 o 
 -13   1  14       44.29       87.66     49.08 o 
 -12   1  14        4.72       20.01     13.03 o 
 -11   1  14       53.42       42.13     12.01 o 
 -10   1  14      583.89      572.57     33.03 o 
  -9   1  14       24.60       14.11      9.10 o 
  -8   1  14       63.40       33.77     10.11 o 
  -7   1  14       99.43      104.81     13.58 o 
  -6   1  14       40.42       29.95     10.05 o 
  -5   1  14       79.72       60.13     11.39 o 
  -4   1  14     1554.17     1786.26     51.32 o 
  -3   1  14       53.00       46.80     10.77 o 
  -2   1  14        2.52       -4.81      8.27 o 
  -1   1  14       39.51       51.86     10.81 o 
   0   1  14      236.33      303.97     39.11 o 
   1   1  14       27.49       41.08     21.52 o 
 -15   2  14        5.12       20.30     26.05 o 
 -14   2  14       20.62       15.65     23.70 o 
 -13   2  14       45.31       59.21     27.63 o 
 -12   2  14        0.55        9.16     12.88 o 
 -11   2  14       49.29       29.61     11.31 o 
 -10   2  14        6.32        1.70      8.82 o 
  -9   2  14        3.02       18.83      9.15 o 
  -8   2  14       15.18       25.54      9.56 o 
  -7   2  14       83.22       69.71     11.61 o 
  -6   2  14       64.10       42.54     11.85 o 
  -5   2  14       14.22       23.59      9.72 o 
  -4   2  14       55.05       40.85     10.59 o 
  -3   2  14        3.33        8.68      8.15 o 
  -2   2  14       78.03       71.73     11.72 o 
  -1   2  14      115.99      103.09     12.96 o 
   0   2  14       29.70       22.43     12.10 o 
   1   2  14        0.01      -22.41     16.09 o 
 -15   3  14        0.01       30.86     24.33 o 
 -14   3  14       23.56       34.51     26.06 o 
 -13   3  14       90.48       99.64     42.05 o 
 -12   3  14       18.24        2.73     15.43 o 
 -11   3  14       96.29       96.05     17.78 o 
 -10   3  14      239.74      213.72     25.14 o 
  -9   3  14      448.77      433.20     35.49 o 
  -8   3  14       69.74       74.93     13.93 o 
  -7   3  14      225.73      229.34     21.64 o 
  -6   3  14      167.16      216.98     23.06 o 
  -5   3  14      833.97      957.91     35.91 o 
  -4   3  14       84.70       54.77     11.50 o 
  -3   3  14      101.54      103.09     14.36 o 
  -2   3  14        0.27       10.45      8.95 o 
  -1   3  14        1.31       -6.80     10.71 o 
   0   3  14      126.58      133.81     21.60 o 
   1   3  14       78.18       65.85     25.21 o 
 -14   4  14       17.51       36.88     23.38 o 
 -13   4  14       88.94       87.38     40.40 o 
 -12   4  14       27.36       34.09     16.93 o 
 -11   4  14       66.05       62.63     17.07 o 
 -10   4  14      159.67      165.16     16.91 o 
  -9   4  14        8.38       12.80      9.87 o 
  -8   4  14      102.23      122.35     14.69 o 
  -7   4  14     2045.32     2379.77     72.55 o 
  -6   4  14       56.52       60.09     14.34 o 
  -5   4  14       19.54       22.30     11.46 o 
  -4   4  14      133.63      114.34     15.17 o 
  -3   4  14        7.81        5.03      9.42 o 
  -2   4  14        1.10       -1.47      9.35 o 
  -1   4  14     1039.11     1112.51     40.19 o 
   0   4  14       16.91       19.62     15.61 o 
   1   4  14       82.19       87.23     26.95 o 
 -14   5  14       29.81       62.23     20.92 o 
 -13   5  14      180.38      213.27     31.40 o 
 -12   5  14        7.12       21.75     15.65 o 
 -11   5  14     1396.69     1481.83     93.05 o 
 -10   5  14       78.29       20.71     17.41 o 
  -9   5  14     2338.45     2461.08     74.44 o 
  -8   5  14        1.86        0.97     13.52 o 
  -7   5  14      817.90     1044.97     59.68 o 
  -6   5  14      123.29       87.55     16.54 o 
  -5   5  14        1.80        1.25     14.13 o 
  -4   5  14        0.02       -0.64     11.80 o 
  -3   5  14       10.11       12.69     10.15 o 
  -2   5  14       64.85       89.47     14.02 o 
  -1   5  14      159.85      163.32     16.46 o 
   0   5  14        5.32       23.54     15.68 o 
 -13   6  14      350.71      318.25     46.46 o 
 -12   6  14       72.81       76.55     27.90 o 
 -11   6  14      309.98      272.35     42.95 o 
 -10   6  14       89.49       91.72     21.90 o 
  -9   6  14       49.46       41.85     14.55 o 
  -8   6  14      533.03      513.68     32.62 o 
  -7   6  14     3647.02     4319.38    117.26 o 
  -6   6  14      151.44      116.61     18.06 o 
  -5   6  14       98.94       90.68     31.65 o 
  -4   6  14       12.84       19.70     12.74 o 
  -3   6  14      214.85      178.96     22.17 o 
  -2   6  14       54.05       60.19     13.62 o 
  -1   6  14      322.80      252.90     32.51 o 
   0   6  14        1.39        4.80     14.87 o 
 -12   7  14       65.08       66.19     27.37 o 
 -11   7  14       70.19       57.73     25.97 o 
 -10   7  14        1.03       17.05     24.54 o 
  -9   7  14       13.42       21.75     17.72 o 
  -8   7  14      769.46      840.92     41.87 o 
  -7   7  14       24.46       32.98     14.30 o 
  -6   7  14      178.17      170.36     21.96 o 
  -5   7  14       13.32       -3.92     13.18 o 
  -4   7  14       57.21       63.37     16.62 o 
  -3   7  14        0.87       17.71     15.87 o 
  -2   7  14        3.22        6.84     13.75 o 
  -1   7  14       19.67       34.33     12.66 o 
 -11   8  14       15.91       11.02     21.80 o 
 -10   8  14      121.93       57.68     57.66 o 
  -9   8  14       37.29       29.03     19.26 o 
  -8   8  14      102.68      103.76     21.51 o 
  -7   8  14      235.07      234.06     24.72 o 
  -6   8  14        0.39        4.34     12.72 o 
  -5   8  14        1.50       -1.42     13.09 o 
  -4   8  14       10.78       14.54     13.44 o 
  -3   8  14       94.99       80.93     18.68 o 
  -2   8  14      108.69      110.99     26.90 o 
 -10   9  14       17.23        1.71     21.36 o 
  -9   9  14        5.55        8.95     22.28 o 
  -8   9  14        1.05       13.64     18.67 o 
  -7   9  14        1.90       26.79     17.77 o 
  -6   9  14        5.31        0.35     16.44 o 
  -5   9  14       43.34       29.26     24.92 o 
  -4   9  14      118.56      150.54     26.76 o 
 -15   1  15      142.87      186.50     38.65 o 
 -14   1  15       48.67       41.69     25.60 o 
 -13   1  15       38.28       32.59     24.48 o 
 -12   1  15        5.10       19.46     13.44 o 
 -11   1  15      164.97      167.91     18.39 o 
 -10   1  15        4.20        6.19      9.92 o 
  -9   1  15      295.89      306.59     22.44 o 
  -8   1  15       15.39        0.84      9.30 o 
  -7   1  15        4.59       -6.50      8.32 o 
  -6   1  15       20.62       12.17      9.27 o 
  -5   1  15       35.16       28.68     10.30 o 
  -4   1  15       40.57       25.06     10.13 o 
  -3   1  15      139.65      158.73     29.14 o 
  -2   1  15       13.00       -0.17      9.72 o 
  -1   1  15      160.92      155.42     49.49 o 
   0   1  15      220.51      181.66     45.73 o 
 -15   2  15        4.84       29.81     25.54 o 
 -14   2  15       25.77       43.94     23.91 o 
 -13   2  15       25.67       35.58     24.81 o 
 -12   2  15       64.51       51.70     16.65 o 
 -11   2  15      260.20      256.56     21.63 o 
 -10   2  15       14.51       23.62     11.08 o 
  -9   2  15       65.27       60.89     12.33 o 
  -8   2  15       20.68        6.04      9.48 o 
  -7   2  15       48.83       43.56     11.94 o 
  -6   2  15      368.31      400.66     24.63 o 
  -5   2  15       67.42       58.67     16.86 o 
  -4   2  15       18.34       13.00     10.02 o 
  -3   2  15       17.91       29.00     11.04 o 
  -2   2  15       10.20       15.96     10.81 o 
  -1   2  15       90.55       86.65     17.25 o 
   0   2  15       11.06       19.66     19.66 o 
 -14   3  15        0.60       16.43     24.24 o 
 -13   3  15        3.22       20.83     33.92 o 
 -12   3  15        1.63       12.43     16.02 o 
 -11   3  15       98.18       91.77     18.11 o 
 -10   3  15        0.57       -7.72     11.24 o 
  -9   3  15       43.32       50.52     11.92 o 
  -8   3  15      783.15      939.78     37.18 o 
  -7   3  15       75.39       83.91     16.32 o 
  -6   3  15      407.79      475.84     30.53 o 
  -5   3  15        0.43       -4.51      9.04 o 
  -4   3  15      191.78      214.93     19.29 o 
  -3   3  15        0.05       -1.09      9.74 o 
  -2   3  15       92.59      108.85     14.73 o 
  -1   3  15        7.64       -2.23     11.63 o 
   0   3  15       83.26       82.82     17.27 o 
 -14   4  15       97.79      176.62     35.15 o 
 -13   4  15        0.14       18.21     17.57 o 
 -12   4  15      252.18      298.67     34.76 o 
 -11   4  15       12.05       11.35     15.31 o 
 -10   4  15      125.59      177.43     17.96 o 
  -9   4  15       51.79       34.26     12.87 o 
  -8   4  15      198.65      225.84     23.38 o 
  -7   4  15       22.06       28.74     13.33 o 
  -6   4  15     1014.66     1207.78     44.25 o 
  -5   4  15       14.34       16.45     12.43 o 
  -4   4  15       70.64       52.28     12.64 o 
  -3   4  15        7.79        4.02     10.48 o 
  -2   4  15      210.23      186.17     18.10 o 
  -1   4  15        0.66       -0.85     12.91 o 
 -13   5  15       34.33       64.46     28.38 o 
 -12   5  15       17.66       40.89     35.87 o 
 -11   5  15        6.44       25.26     29.50 o 
 -10   5  15     2348.16     2301.70     96.01 o 
  -9   5  15       13.35       39.72     14.22 o 
  -8   5  15       75.72       89.87     17.53 o 
  -7   5  15       35.10       29.76     14.27 o 
  -6   5  15       77.50       69.62     16.43 o 
  -5   5  15       14.55       18.35     13.20 o 
  -4   5  15       16.61       14.62     11.21 o 
  -3   5  15       19.29        9.59     10.95 o 
  -2   5  15       18.17       25.06     12.63 o 
  -1   5  15       49.23       40.30     11.91 o 
 -13   6  15       71.56       65.30     38.44 o 
 -12   6  15       90.26       45.84     25.36 o 
 -11   6  15      389.73      350.12     47.65 o 
 -10   6  15       56.18       37.23     19.11 o 
  -9   6  15      438.38      505.78     49.79 o 
  -8   6  15     1504.55     1512.07     56.32 o 
  -7   6  15       78.68       63.37     16.82 o 
  -6   6  15       68.01       69.63     17.22 o 
  -5   6  15      113.04      127.05     19.42 o 
  -4   6  15        4.98       25.52     14.58 o 
  -3   6  15      225.70      234.32     22.17 o 
  -2   6  15        3.82       -4.78     10.72 o 
 -12   7  15       11.13        5.36     22.33 o 
 -11   7  15        0.11       -9.22     20.81 o 
 -10   7  15       44.91       23.51     18.60 o 
  -9   7  15      224.74      217.58     27.21 o 
  -8   7  15      332.01      294.88     31.44 o 
  -7   7  15        0.07       -2.02     13.91 o 
  -6   7  15        4.24       -5.81     13.65 o 
  -5   7  15        8.89       18.68     18.69 o 
  -4   7  15      342.65      333.50     30.71 o 
  -3   7  15       18.71       12.07     16.40 o 
 -10   8  15       25.75       35.77     41.70 o 
  -9   8  15        4.55       17.28     20.00 o 
  -8   8  15       13.89       19.95     15.62 o 
  -7   8  15        2.48        7.70     14.62 o 
  -6   8  15        8.41        2.87     14.84 o 
  -5   8  15      237.43      266.13     35.48 o 
 -14   0  16       20.05       50.80     37.07 o 
 -13   0  16       38.21       31.58     32.61 o 
 -12   0  16     1618.24     1504.94     70.22 o 
 -11   0  16        2.33        6.04     15.91 o 
 -10   0  16      238.65      303.64     33.27 o 
  -9   0  16       16.06       38.81     17.14 o 
  -8   0  16        7.80       -1.10     16.68 o 
  -7   0  16        4.76        8.73     14.17 o 
  -6   0  16      450.60      473.56     65.15 o 
  -5   0  16      108.84       64.46     31.89 o 
  -4   0  16       67.02       55.55     18.52 o 
  -3   0  16       18.23       13.50     22.14 o 
  -2   0  16       12.21        3.99     14.07 o 
  -1   0  16       11.62       65.22     42.91 o 
 -14   1  16       12.77       43.39     25.81 o 
 -13   1  16       19.91       66.02     26.83 o 
 -12   1  16      254.36      281.46     26.40 o 
 -11   1  16        4.61       27.97     12.00 o 
 -10   1  16       89.08      119.96     16.81 o 
  -9   1  16        9.09       13.41     10.68 o 
  -8   1  16       44.53       59.40     14.30 o 
  -7   1  16       52.49       17.55     11.09 o 
  -6   1  16      207.80      225.58     29.70 o 
  -5   1  16        1.47       15.12     10.51 o 
  -4   1  16      129.64      104.96     15.25 o 
  -3   1  16       13.18       12.62     10.80 o 
  -2   1  16      418.60      500.15     30.24 o 
  -1   1  16      175.22      181.21     29.03 o 
 -14   2  16        6.55       26.27     26.39 o 
 -13   2  16       45.99       28.97     18.69 o 
 -12   2  16      227.35      215.36     23.49 o 
 -11   2  16      240.32      299.01     23.83 o 
 -10   2  16        0.25       20.38     11.29 o 
  -9   2  16       33.51       36.18     12.07 o 
  -8   2  16        1.00        7.65     10.26 o 
  -7   2  16       31.35       29.05     11.99 o 
  -6   2  16        2.99       13.27     10.69 o 
  -5   2  16      101.05       96.07     14.93 o 
  -4   2  16        3.87        5.28     10.49 o 
  -3   2  16      146.15      189.23     22.46 o 
  -2   2  16      209.55      201.63     18.26 o 
 -14   3  16        2.01       41.98     35.70 o 
 -13   3  16        3.03        0.44     25.18 o 
 -12   3  16       14.03       24.66     18.23 o 
 -11   3  16       78.41       82.69     15.14 o 
 -10   3  16        0.06       11.34     10.99 o 
  -9   3  16       58.14       52.91     12.97 o 
  -8   3  16       74.81       75.53     14.59 o 
  -7   3  16        3.86       11.86     11.84 o 
  -6   3  16        6.70       22.40     10.75 o 
  -5   3  16       22.69       21.58     11.35 o 
  -4   3  16        3.92       17.02     11.24 o 
  -3   3  16       29.98       24.51     11.57 o 
  -2   3  16        7.88       19.45     11.04 o 
 -13   4  16      480.05      642.75     50.72 o 
 -12   4  16        2.36       35.03     18.60 o 
 -11   4  16        6.90       11.94     17.37 o 
 -10   4  16       87.99       74.30     17.04 o 
  -9   4  16      318.70      407.12     31.32 o 
  -8   4  16        4.80        1.96     10.39 o 
  -7   4  16     2420.07     2630.38     73.26 o 
  -6   4  16       41.88       48.88     13.55 o 
  -5   4  16      392.03      414.67     27.69 o 
  -4   4  16       56.51       38.30     13.26 o 
  -3   4  16       24.31       18.60     13.76 o 
  -2   4  16        3.37        5.99     10.45 o 
 -13   5  16        8.85       29.40     25.96 o 
 -12   5  16       27.10       25.74     24.63 o 
 -11   5  16       68.02       69.21     24.63 o 
 -10   5  16       14.34       43.26     17.62 o 
  -9   5  16     4579.10     5121.76    136.60 o 
  -8   5  16       80.05       53.79     16.88 o 
  -7   5  16      471.41      537.58     36.32 o 
  -6   5  16       30.81        6.22     11.63 o 
  -5   5  16       26.97       44.02     13.85 o 
  -4   5  16        7.59        6.28     11.01 o 
  -3   5  16      360.66      402.01     27.41 o 
 -12   6  16       40.17       48.06     27.99 o 
 -11   6  16      126.66       45.49     25.43 o 
 -10   6  16       68.10       58.31     21.77 o 
  -9   6  16      651.46      852.06     90.91 o 
  -8   6  16        0.15        5.86     13.50 o 
  -7   6  16       32.09       28.01     15.42 o 
  -6   6  16      446.40      447.33     34.41 o 
  -5   6  16      334.37      353.05     31.78 o 
  -4   6  16        5.51       11.08     12.76 o 
 -10   7  16       66.74       81.52     29.33 o 
  -9   7  16       75.65       51.13     18.17 o 
  -8   7  16      159.99      172.23     31.95 o 
  -7   7  16       12.91       17.67     14.70 o 
  -6   7  16       54.75       43.37     17.45 o 
 -13   1  17       61.19       67.62     41.02 o 
 -12   1  17       19.52       34.13     13.81 o 
 -11   1  17       11.99        1.49     11.56 o 
 -10   1  17       28.62       44.78     13.57 o 
  -9   1  17      198.03      147.16     19.57 o 
  -8   1  17        7.17        7.55     11.26 o 
  -7   1  17       25.48       32.59     12.24 o 
  -6   1  17       54.77       35.71     12.04 o 
  -5   1  17       32.33       25.60     12.13 o 
  -4   1  17       91.03       77.68     15.92 o 
  -3   1  17      208.01      191.88     24.54 o 
 -13   2  17      227.29      268.35     34.81 o 
 -12   2  17       43.41       37.67     15.72 o 
 -11   2  17        6.24       11.29     12.89 o 
 -10   2  17       23.58       25.97     12.89 o 
  -9   2  17       27.70       32.02     13.30 o 
  -8   2  17        3.25       -3.67     10.72 o 
  -7   2  17      192.78      205.92     20.87 o 
  -6   2  17       20.40       15.22     12.85 o 
  -5   2  17        4.83        2.65     12.44 o 
  -4   2  17       56.22       48.41     13.80 o 
 -13   3  17       11.19       38.56     21.92 o 
 -12   3  17        0.99       13.15     19.21 o 
 -11   3  17        3.27       15.64     11.55 o 
 -10   3  17      193.56      214.94     20.95 o 
  -9   3  17        6.36       13.70     12.77 o 
  -8   3  17       98.49      119.32     18.65 o 
  -7   3  17        4.78       13.01     12.28 o 
  -6   3  17        0.63        8.79     11.97 o 
  -5   3  17       28.53       18.92     12.59 o 
  -4   3  17      600.27      643.25     34.09 o 
 -12   4  17       11.57        0.77     20.57 o 
 -11   4  17        8.90       24.18     16.37 o 
 -10   4  17        0.10        2.42     12.05 o 
  -9   4  17       15.42       28.76     13.30 o 
  -8   4  17      768.89      869.05     40.32 o 
  -7   4  17       32.77       22.11     13.55 o 
  -6   4  17      622.45      694.34     36.27 o 
  -5   4  17        7.96        1.41     12.28 o 
 -11   5  17        2.05       25.99     20.24 o 
 -10   5  17       21.03       30.93     16.59 o 
  -9   5  17      489.74      417.71     40.26 o 
  -8   5  17     1032.07     1116.26     46.77 o 
  -7   5  17        0.10       10.75     12.24 o 
  -6   5  17       20.21       26.67     13.18 o 
  -9   6  17        0.02        9.11     15.42 o 
  -8   6  17      364.27      343.58     31.34 o 
 -12   0  18      844.55      882.02     59.15 o 
 -11   0  18       95.52       45.45     20.49 o 
 -10   0  18       70.12       55.12     23.70 o 
  -9   0  18       44.50       25.09     16.69 o 
  -8   0  18        1.25       -2.22     16.14 o 
  -7   0  18       20.01        8.27     18.86 o 
  -6   0  18      189.21      217.42     44.62 o 
 -12   1  18        6.77        6.13     12.68 o 
 -11   1  18       29.95       38.32     14.72 o 
 -10   1  18      496.54      540.23     40.29 o 
  -9   1  18       45.44       54.76     14.84 o 
  -8   1  18        4.12        1.13     11.87 o 
  -7   1  18       67.66       91.17     16.81 o 
  -6   1  18        1.15        0.70     11.42 o 
 -12   2  18        0.18        7.07     14.88 o 
 -11   2  18        6.90        4.28     12.78 o 
 -10   2  18        5.51        3.05     12.43 o 
  -9   2  18        6.07       -1.79     12.23 o 
  -8   2  18        2.18       12.03     13.56 o 
  -7   2  18       84.58       91.26     18.79 o 
  -6   2  18       90.92       95.72     19.16 o 
 -11   3  18      220.55      336.83     30.32 o 
 -10   3  18      191.63      171.10     22.29 o 
  -9   3  18       70.95       37.98     15.79 o 
  -8   3  18       10.44        6.60     12.67 o 
  -7   3  18        9.98       13.61     12.98 o 
  -9   4  18        0.01       -3.84     12.87 o 
                                                 
